# Supplementary material for: In Vivo and In Vitro Matured Oocytes From Mice of Advanced Reproductive Age Exhibit Alternative Splicing Processes for Mitochondrial Oxidative Phosphorylation
Source: Front Endocrinol (Lausanne). 2022 Jan 26;13:816606. doi: 10.3389/fendo.2022.816606 (PMC8826577; doi:10.3389/fendo.2022.816606)
Supplement: Supplementary file 3 [file Table_1.xls]

## Sheet: Sheet1
Gene_id	Gene name	Gene description	FC(IVO/IVM)	Log2FC(IVO/IVM)	Pvalue	Padjust	Significant	Regulate	IVM1	IVM2	IVM3	IVO1	IVO2	IVO3	IVM	IVO
ENSMUSG00000022978	Mis18a	MIS18 kinetochore protein A [Source:MGI Symbol;Acc:MGI:1913828]	0.047	-4.41604	1.16809e-66	2.0597e-62	yes	down	247.31	235.71	178.46	6.75	9.36	10.62	220.493	8.91
ENSMUSG00000011632	Pinlyp	phospholipase A2 inhibitor and LY6/PLAUR domain containing [Source:MGI Symbol;Acc:MGI:3615324]	0.057	-4.13015	3.50681e-65	3.09178e-61	yes	down	223.69	135.61	159.75	8.88	7.74	9.78	173.017	8.8
ENSMUSG00000079523	Tmsb10	thymosin, beta 10 [Source:MGI Symbol;Acc:MGI:109146]	0.052	-4.2664	1.22925e-62	7.2251e-59	yes	down	656.79	454.66	385.4	24.47	21.85	27.58	498.95	24.6333
ENSMUSG00000038803	Ost4	oligosaccharyltransferase complex subunit 4 (non-catalytic) [Source:MGI Symbol;Acc:MGI:1914945]	0.058	-4.10977	2.23393e-62	9.84772e-59	yes	down	332.75	265.83	213.58	18.68	13.17	14.95	270.72	15.6
ENSMUSG00000028643	Svbp	small vasohibin binding protein [Source:MGI Symbol;Acc:MGI:1916466]	0.04	-4.63819	1.81799e-60	6.41132e-57	yes	down	153.42	133.57	116.72	6.77	2.95	5.23	134.57	4.98333
ENSMUSG00000057375	Yipf1	Yip1 domain family, member 1 [Source:MGI Symbol;Acc:MGI:1915532]	0.036	-4.78689	1.99781e-59	5.87124e-56	yes	down	160.33	137.57	106.11	3.74	1.32	6.8	134.67	3.95333
ENSMUSG00000033540	Idua	iduronidase, alpha-L [Source:MGI Symbol;Acc:MGI:96418]	0.045	-4.45989	1.09667e-52	2.76251e-49	yes	down	639.85	451.39	520.74	15.7	15.97	33.97	537.327	21.88
ENSMUSG00000059534	Uqcr10	ubiquinol-cytochrome c reductase, complex III subunit X [Source:MGI Symbol;Acc:MGI:1913402]	0.079	-3.66904	1.14306e-51	2.51944e-48	yes	down	431.09	405.36	354.15	37.58	24.27	36.65	396.867	32.8333
ENSMUSG00000031848	Lsm4	LSM4 homolog, U6 small nuclear RNA and mRNA degradation associated [Source:MGI Symbol;Acc:MGI:1354692]	0.032	-4.97782	2.28355e-51	4.47399e-48	yes	down	79.8	53.48	52.2	1.91	1.32	2.58	61.8267	1.93667
ENSMUSG00000023089	Ndufa5	NADH:ubiquinone oxidoreductase subunit A5 [Source:MGI Symbol;Acc:MGI:1915452]	0.05	-4.30974	1.98239e-50	3.49554e-47	yes	down	457.68	364.39	263.31	23.15	10.75	21.25	361.793	18.3833
ENSMUSG00000082691	Dynlt1-ps1	dynein light chain Tctex-type 1, pseuodogene 1 [Source:MGI Symbol;Acc:MGI:3642625]	0.083	-3.58396	2.47916e-49	3.9741e-46	yes	down	452.55	406.16	362.62	51.94	33.41	39.34	407.11	41.5633
ENSMUSG00000021496	Pcbd2	pterin 4 alpha carbinolamine dehydratase/dimerization cofactor of hepatocyte nuclear factor 1 alpha (TCF1) 2 [Source:MGI Symbol;Acc:MGI:1919812]	0.085	-3.5645	5.55384e-49	8.1609e-46	yes	down	705.33	633.89	497.76	48.02	42.11	59.15	612.327	49.76
ENSMUSG00000007892	Rplp1	ribosomal protein, large, P1 [Source:MGI Symbol;Acc:MGI:1927099]	0.083	-3.58711	6.47063e-45	8.34614e-42	yes	down	808.99	556.54	540.56	48.56	41.12	66.19	635.363	51.9567
ENSMUSG00000060461	Dppa5a	developmental pluripotency associated 5A [Source:MGI Symbol;Acc:MGI:101800]	0.089	-3.49458	6.62655e-45	8.34614e-42	yes	down	743.12	658.37	450.08	60.38	44.3	51.86	617.19	52.18
ENSMUSG00000057534	Elobl	elongin B-like [Source:MGI Symbol;Acc:MGI:1860403]	0.08	-3.63768	1.46182e-44	1.71842e-41	yes	down	9824.42	6438.46	5985.72	477.01	407.75	653.49	7416.2	512.75
ENSMUSG00000035674	Ndufa3	NADH:ubiquinone oxidoreductase subunit A3 [Source:MGI Symbol;Acc:MGI:1913341]	0.069	-3.86464	2.43338e-44	2.68174e-41	yes	down	605.84	541.35	441.34	41.15	24.97	49.13	529.51	38.4167
ENSMUSG00000090137	Uba52	ubiquitin A-52 residue ribosomal protein fusion product 1 [Source:MGI Symbol;Acc:MGI:98887]	0.071	-3.81386	4.98385e-43	5.16943e-40	yes	down	341.68	251.13	227.9	16.61	13.1	20.87	273.57	16.86
ENSMUSG00000034892	Rps29	ribosomal protein S29 [Source:MGI Symbol;Acc:MGI:107681]	0.146	-2.77104	1.07049e-42	1.04867e-39	yes	down	688.02	615.62	615.86	110.77	90.12	109.76	639.833	103.55
ENSMUSG00000020163	Uqcr11	ubiquinol-cytochrome c reductase, complex III subunit XI [Source:MGI Symbol;Acc:MGI:1913844]	0.081	-3.62464	3.02314e-42	2.77302e-39	yes	down	961.19	716.4	634.39	63.61	46.41	83.16	770.66	64.3933
ENSMUSG00000050188	Lsm10	U7 snRNP-specific Sm-like protein LSM10 [Source:MGI Symbol;Acc:MGI:2151045]	0.109	-3.19214	3.14527e-42	2.77302e-39	yes	down	131.94	92.07	90.48	14.73	8.98	10.21	104.83	11.3067
ENSMUSG00000055789	Ftdc2	ferritin domain containing 2 [Source:MGI Symbol;Acc:MGI:3045360]	0.082	-3.61037	3.47924e-42	2.9214e-39	yes	down	2441.84	1938.27	1198.78	128.16	147.24	131.87	1859.63	135.757
ENSMUSG00000017778	Cox7c	cytochrome c oxidase subunit 7C [Source:MGI Symbol;Acc:MGI:103226]	0.052	-4.26651	4.87861e-42	3.91021e-39	yes	down	184.06	120.32	107.61	5.24	6.35	9.03	137.33	6.87333
ENSMUSG00000041881	Ndufa7	NADH:ubiquinone oxidoreductase subunit A7 [Source:MGI Symbol;Acc:MGI:1913666]	0.042	-4.56761	1.34249e-41	1.02923e-38	yes	down	181.93	115.62	104.19	6.7	3.29	5.72	133.913	5.23667
ENSMUSG00000074437	Defa29	defensin, alpha, 29 [Source:MGI Symbol;Acc:MGI:94881]	0.064	-3.96445	7.45334e-41	5.47603e-38	yes	down	90.32	108.67	98.43	6.75	3.47	6.96	99.14	5.72667
ENSMUSG00000044894	Uqcrq	ubiquinol-cytochrome c reductase, complex III subunit VII [Source:MGI Symbol;Acc:MGI:107807]	0.14	-2.83587	1.96112e-40	1.38322e-37	yes	down	280.4	246.88	241.5	32.57	31.59	26.03	256.26	30.0633
ENSMUSG00000027099	Mtx2	metaxin 2 [Source:MGI Symbol;Acc:MGI:1859652]	0.08	-3.65146	2.18978e-40	1.48509e-37	yes	down	60.78	40.2	43.7	3.81	3.13	4.42	48.2267	3.78667
ENSMUSG00000090136	Gm10177	predicted gene 10177 [Source:MGI Symbol;Acc:MGI:3704330]	0.107	-3.22591	3.46939e-39	2.26577e-36	yes	down	3303.35	2695.72	2261.03	490.21	342.54	602.79	2753.37	478.513
ENSMUSG00000099498	Gm29283	predicted gene 29283 [Source:MGI Symbol;Acc:MGI:5579989]	0.067	-3.8969	3.02446e-38	1.90465e-35	yes	down	339.98	254.41	172.44	15.55	13.68	21.2	255.61	16.81
ENSMUSG00000037058	Paip2	polyadenylate-binding protein-interacting protein 2 [Source:MGI Symbol;Acc:MGI:1915119]	0.109	-3.1946	3.17936e-38	1.93316e-35	yes	down	254	131.58	157.68	20.88	21.99	17.8	181.087	20.2233
ENSMUSG00000030911	Zp2	zona pellucida glycoprotein 2 [Source:MGI Symbol;Acc:MGI:99214]	0.083	-3.59835	3.43776e-38	2.0206e-35	yes	down	874.25	397.54	413.99	43.58	42.43	33.56	561.927	39.8567
ENSMUSG00000027447	Cst3	cystatin C [Source:MGI Symbol;Acc:MGI:102519]	0.065	-3.95153	3.81595e-37	2.17054e-34	yes	down	333.75	216	157.13	13.31	9.59	18.11	235.627	13.67
ENSMUSG00000015013	Trappc2l	trafficking protein particle complex 2-like [Source:MGI Symbol;Acc:MGI:1916295]	0.048	-4.37371	3.95285e-36	2.17814e-33	yes	down	45.23	33.27	26.66	2.63	0.47	0.97	35.0533	1.35667
ENSMUSG00000092310	Gm20509	predicted gene 20509 [Source:MGI Symbol;Acc:MGI:5141974]	0.056	-4.156	3.03437e-35	1.62136e-32	yes	down	298.16	113.5	195.4	6.13	9.5	15.13	202.353	10.2533
ENSMUSG00000058672	Tubb2a	tubulin, beta 2A class IIA [Source:MGI Symbol;Acc:MGI:107861]	0.12	-3.06353	7.05859e-35	3.66071e-32	yes	down	248.52	112.25	179.73	20.22	16.41	18.37	180.167	18.3333
ENSMUSG00000107002	0610012G03Rik	RIKEN cDNA 0610012G03 gene [Source:MGI Symbol;Acc:MGI:1913301]	0.135	-2.89039	7.99572e-34	4.02824e-31	yes	down	88.07	48.33	70.43	8.42	6.88	8.55	68.9433	7.95
ENSMUSG00000027602	Map1lc3a	microtubule-associated protein 1 light chain 3 alpha [Source:MGI Symbol;Acc:MGI:1915661]	0.073	-3.78056	1.22123e-33	5.98164e-31	yes	down	76.15	31.87	55.87	2.91	3.95	2.65	54.63	3.17
ENSMUSG00000074452	Pate2	prostate and testis expressed 2 [Source:MGI Symbol;Acc:MGI:2685692]	0.098	-3.35667	4.7615e-33	2.26917e-30	yes	down	81.39	109.99	73.34	5.08	3.73	6.78	88.24	5.19667
ENSMUSG00000005881	Ergic3	ERGIC and golgi 3 [Source:MGI Symbol;Acc:MGI:1913616]	0.081	-3.62186	5.57787e-32	2.58828e-29	yes	down	90.69	50.08	62.02	2.95	5.63	3.43	67.5967	4.00333
ENSMUSG00000036438	Calm2	calmodulin 2 [Source:MGI Symbol;Acc:MGI:103250]	0.147	-2.76128	8.16718e-32	3.69261e-29	yes	down	561.15	456.52	357.36	114.01	136.45	86.84	458.343	112.433
ENSMUSG00000041353	Tmem29	transmembrane protein 29 [Source:MGI Symbol;Acc:MGI:1923420]	0.123	-3.01798	1.01956e-31	4.4945e-29	yes	down	112.08	93.67	66.3	10.39	8.22	9.59	90.6833	9.4
ENSMUSG00000044626	Liph	lipase, member H [Source:MGI Symbol;Acc:MGI:2388029]	0.115	-3.12322	3.80103e-31	1.63472e-28	yes	down	808.73	811.96	775.71	182.38	120.64	185.13	798.8	162.717
ENSMUSG00000021290	Atp5mpl	ATP synthase membrane subunit 6.8PL [Source:MGI Symbol;Acc:MGI:1917507]	0.14	-2.83709	5.03103e-31	2.11219e-28	yes	down	2751.76	2221.86	1687.44	364.99	290.4	402.81	2220.35	352.733
ENSMUSG00000051736	Fam229b	family with sequence similarity 229, member B [Source:MGI Symbol;Acc:MGI:1913587]	0.157	-2.67119	8.40614e-31	3.44711e-28	yes	down	100.51	95.98	87	16.41	12.55	11.64	94.4967	13.5333
ENSMUSG00000041377	Ninj2	ninjurin 2 [Source:MGI Symbol;Acc:MGI:1352751]	0.153	-2.70645	1.04306e-30	4.10996e-28	yes	down	473.52	287.08	270.98	47.28	40.37	60.44	343.86	49.3633
ENSMUSG00000085472	Gm15691	predicted gene 15691 [Source:MGI Symbol;Acc:MGI:3783132]	0.086	-3.54465	1.04887e-30	4.10996e-28	yes	down	110.26	81.26	73.11	4.85	2.55	6.19	88.21	4.53
ENSMUSG00000024038	Ndufv3	NADH:ubiquinone oxidoreductase core subunit V3 [Source:MGI Symbol;Acc:MGI:1890894]	0.077	-3.69204	2.76924e-30	1.06152e-27	yes	down	85.91	70.95	64.16	3.89	3.38	6.31	73.6733	4.52667
ENSMUSG00000018102	H2bc4	H2B clustered histone 4 [Source:MGI Symbol;Acc:MGI:1915274]	0.15	-2.73754	2.98776e-30	1.12092e-27	yes	down	191.74	160.46	128.58	22.21	17.29	24.25	160.26	21.25
ENSMUSG00000093674	Rpl41	ribosomal protein L41 [Source:MGI Symbol;Acc:MGI:1915195]	0.135	-2.89147	3.65206e-30	1.3416e-27	yes	down	1464.8	1190.29	973.42	138.46	113.44	187.8	1209.5	146.567
ENSMUSG00000078949	R3hdml	R3H domain containing-like [Source:MGI Symbol;Acc:MGI:3650937]	0.154	-2.69981	1.18487e-29	4.26384e-27	yes	down	118.94	104.46	89.31	14.11	13.58	15.9	104.237	14.53
ENSMUSG00000020315	Sptbn1	spectrin beta, non-erythrocytic 1 [Source:MGI Symbol;Acc:MGI:98388]	3.505	1.80943	1.89945e-29	6.69859e-27	yes	up	49.13	43.79	57.98	158.05	161.71	141.88	50.3	153.88
ENSMUSG00000059956	Serpinb12	serine (or cysteine) peptidase inhibitor, clade B (ovalbumin), member 12 [Source:MGI Symbol;Acc:MGI:1919119]	0.113	-3.14459	2.20375e-29	7.61935e-27	yes	down	80.45	58.52	50.08	7.27	5.41	4.34	63.0167	5.67333
ENSMUSG00000038738	Shank1	SH3 and multiple ankyrin repeat domains 1 [Source:MGI Symbol;Acc:MGI:3613677]	0.096	-3.37616	7.97549e-29	2.70446e-26	yes	down	277.2	201.39	245.57	32.84	31.88	35.52	241.387	33.4133
ENSMUSG00000092622	Khdc3	KH domain containing 3, subcortical maternal complex member [Source:MGI Symbol;Acc:MGI:1914241]	0.077	-3.702	9.80115e-29	3.26083e-26	yes	down	346.58	103.19	222.16	13.85	11.52	20.82	223.977	15.3967
ENSMUSG00000036504	Phpt1	phosphohistidine phosphatase 1 [Source:MGI Symbol;Acc:MGI:1922704]	0.05	-4.30911	2.13471e-28	6.97063e-26	yes	down	30.88	25.97	18.74	1.14	0.68	1.6	25.1967	1.14
ENSMUSG00000004948	Zp3	zona pellucida glycoprotein 3 [Source:MGI Symbol;Acc:MGI:99215]	0.122	-3.03693	2.92557e-28	9.37937e-26	yes	down	891.77	325.95	587.85	58.46	64.38	65.12	601.857	62.6533
ENSMUSG00000045104	Ldhb-ps	lactate dehydrogenase B, pseudogene [Source:MGI Symbol;Acc:MGI:3645435]	0.227	-2.137	3.19652e-28	1.0065e-25	yes	down	578.95	414.96	464.25	90.98	102	99.19	486.053	97.39
ENSMUSG00000022613	Miox	myo-inositol oxygenase [Source:MGI Symbol;Acc:MGI:1891725]	0.191	-2.38688	3.8935e-28	1.20446e-25	yes	down	1515.48	894.52	1133.24	212.02	164.64	215.35	1181.08	197.337
ENSMUSG00000042462	Dctpp1	dCTP pyrophosphatase 1 [Source:MGI Symbol;Acc:MGI:1913672]	0.172	-2.54173	7.06667e-28	2.14839e-25	yes	down	102.05	101.1	99.17	17.4	12.84	17.92	100.773	16.0533
ENSMUSG00000101000	Gm5371	predicted gene 5371 [Source:MGI Symbol;Acc:MGI:3645791]	0.057	-4.13748	1.05738e-27	3.16013e-25	yes	down	43.45	43.25	38.02	3.34	1.13	3.33	41.5733	2.6
ENSMUSG00000002379	Ndufa11	NADH:ubiquinone oxidoreductase subunit A11 [Source:MGI Symbol;Acc:MGI:1917125]	0.144	-2.7964	1.1027e-26	3.24065e-24	yes	down	544.79	467.92	366.77	57.39	52.55	81.93	459.827	63.9567
ENSMUSG00000032215	Rsl24d1	ribosomal L24 domain containing 1 [Source:MGI Symbol;Acc:MGI:2681840]	0.21	-2.25322	1.36622e-26	3.94927e-24	yes	down	72.55	65.68	63.39	12.01	10.99	14.85	67.2067	12.6167
ENSMUSG00000022450	Ndufa6	NADH:ubiquinone oxidoreductase subunit A6 [Source:MGI Symbol;Acc:MGI:1914380]	0.18	-2.47762	1.57902e-26	4.49078e-24	yes	down	403.12	300.22	253.67	53.2	45.84	62.02	319.003	53.6867
ENSMUSG00000053644	Aldh7a1	aldehyde dehydrogenase family 7, member A1 [Source:MGI Symbol;Acc:MGI:108186]	0.13	-2.93861	1.79283e-26	5.01754e-24	yes	down	13.01	8.82	12.52	1.36	1.18	1.15	11.45	1.23
ENSMUSG00000096255	Dynlt1b	dynein light chain Tctex-type 1B [Source:MGI Symbol;Acc:MGI:98643]	0.154	-2.69704	1.82114e-26	5.01754e-24	yes	down	639.97	461.03	439.34	80.69	49.3	85.74	513.447	71.91
ENSMUSG00000056509	Gm9999	predicted gene 9999 [Source:MGI Symbol;Acc:MGI:3642801]	0.063	-3.98733	5.15068e-26	1.39726e-23	yes	down	37.27	37	25.55	0.7	2.34	1.98	33.2733	1.67333
ENSMUSG00000031158	Timm17b	translocase of inner mitochondrial membrane 17b [Source:MGI Symbol;Acc:MGI:1343176]	0.127	-2.97833	1.91754e-25	5.12304e-23	yes	down	52.45	39.76	51.62	6.66	2.48	8.06	47.9433	5.73333
ENSMUSG00000070493	Chchd2	coiled-coil-helix-coiled-coil-helix domain containing 2 [Source:MGI Symbol;Acc:MGI:1261428]	0.119	-3.07243	2.64595e-25	6.96357e-23	yes	down	132.27	53.98	79.81	8.67	8.62	10.46	88.6867	9.25
ENSMUSG00000016427	Ndufa1	NADH:ubiquinone oxidoreductase subunit A1 [Source:MGI Symbol;Acc:MGI:1929511]	0.135	-2.88905	3.5373e-25	9.17254e-23	yes	down	2259.68	2291.38	1634.64	272.24	212.12	398.63	2061.9	294.33
ENSMUSG00000059070	Rpl18	ribosomal protein L18 [Source:MGI Symbol;Acc:MGI:98003]	0.119	-3.06941	8.33189e-25	2.12922e-22	yes	down	51.64	33.65	39.02	4.9	4.03	4.24	41.4367	4.39
ENSMUSG00000016252	Atp5e	ATP synthase, H+ transporting, mitochondrial F1 complex, epsilon subunit [Source:MGI Symbol;Acc:MGI:1855697]	0.148	-2.75985	1.31822e-24	3.32059e-22	yes	down	173.52	223.81	169.15	38.71	30	22.13	188.827	30.28
ENSMUSG00000070385	Ampd1	adenosine monophosphate deaminase 1 [Source:MGI Symbol;Acc:MGI:88015]	0.101	-3.30291	1.43411e-24	3.56164e-22	yes	down	51.37	73.54	42.78	7.05	5.05	3.81	55.8967	5.30333
ENSMUSG00000068240	Gm11808	predicted gene 11808 [Source:MGI Symbol;Acc:MGI:3649356]	0.084	-3.57301	2.13818e-24	5.23647e-22	yes	down	98.5	116.36	121.73	15.86	3.66	8.89	112.197	9.47
ENSMUSG00000026849	Tor1a	torsin family 1, member A (torsin A) [Source:MGI Symbol;Acc:MGI:1353568]	3.708	1.8905	4.83565e-24	1.16804e-21	yes	up	43.75	46.26	63.59	163.05	182.04	152.62	51.2	165.903
ENSMUSG00000035048	Anapc13	anaphase promoting complex subunit 13 [Source:MGI Symbol;Acc:MGI:1916260]	0.089	-3.49314	5.33377e-24	1.27095e-21	yes	down	98.93	133.86	101.25	9.42	6.56	15.33	111.347	10.4367
ENSMUSG00000046671	Mtfr1l	mitochondrial fission regulator 1-like [Source:MGI Symbol;Acc:MGI:1924074]	0.122	-3.0326	6.04345e-24	1.42085e-21	yes	down	36.27	13.8	23.69	2.38	3.28	2.56	24.5867	2.74
ENSMUSG00000032398	Snapc5	small nuclear RNA activating complex, polypeptide 5 [Source:MGI Symbol;Acc:MGI:1914282]	0.185	-2.43806	6.97001e-24	1.61713e-21	yes	down	58.51	40.92	42.43	7.76	7.78	9.09	47.2867	8.21
ENSMUSG00000113101	Gm33424	predicted gene, 33424 [Source:MGI Symbol;Acc:MGI:5592583]	0.014	-6.11513	7.6496e-24	1.75176e-21	yes	down	56.86	28.45	22.82	3.48	0.32	0.11	36.0433	1.30333
ENSMUSG00000036751	Cox6b1	cytochrome c oxidase, subunit 6B1 [Source:MGI Symbol;Acc:MGI:107460]	0.193	-2.37311	2.3293e-23	5.26572e-21	yes	down	427.86	366.54	322.43	65.6	50.58	79.28	372.277	65.1533
ENSMUSG00000009092	Derl3	Der1-like domain family, member 3 [Source:MGI Symbol;Acc:MGI:1917627]	0.098	-3.35629	2.36322e-23	5.27476e-21	yes	down	48.54	18.32	38.25	3.51	4.08	3.16	35.0367	3.58333
ENSMUSG00000055839	Elob	elongin B [Source:MGI Symbol;Acc:MGI:1914923]	0.19	-2.39482	2.41656e-23	5.32641e-21	yes	down	102.71	112.78	119.45	30.89	19.41	22.34	111.647	24.2133
ENSMUSG00000036564	Ndrg4	N-myc downstream regulated gene 4 [Source:MGI Symbol;Acc:MGI:2384590]	0.139	-2.8428	2.47541e-23	5.38876e-21	yes	down	6.16	5.21	6.18	0.65	0.71	0.97	5.85	0.776667
ENSMUSG00000056201	Cfl1	cofilin 1, non-muscle [Source:MGI Symbol;Acc:MGI:101757]	0.142	-2.81427	3.83595e-23	8.2487e-21	yes	down	324.97	143.86	165.32	23.85	18.36	26.94	211.383	23.05
ENSMUSG00000038489	Polr2l	polymerase (RNA) II (DNA directed) polypeptide L [Source:MGI Symbol;Acc:MGI:1913741]	0.196	-2.35436	4.60925e-23	9.79216e-21	yes	down	154.83	145.71	111.96	20.99	21.37	27.47	137.5	23.2767
ENSMUSG00000036552	Ermard	ER membrane associated RNA degradation [Source:MGI Symbol;Acc:MGI:1917317]	0.081	-3.61999	5.60695e-23	1.17699e-20	yes	down	61.68	40.93	33.28	3.41	1.37	4.02	45.2967	2.93333
ENSMUSG00000001517	Foxm1	forkhead box M1 [Source:MGI Symbol;Acc:MGI:1347487]	0.179	-2.48287	7.68348e-23	1.59392e-20	yes	down	6.82	4.3	6.84	0.95	1.01	0.84	5.98667	0.933333
ENSMUSG00000031347	Cetn2	centrin 2 [Source:MGI Symbol;Acc:MGI:1347085]	0.16	-2.64547	7.88028e-23	1.61573e-20	yes	down	145.06	102.24	73.79	12.04	13.59	14.68	107.03	13.4367
ENSMUSG00000071528	Atp5md	ATP synthase membrane subunit DAPIT [Source:MGI Symbol;Acc:MGI:1891435]	0.109	-3.19105	1.34063e-22	2.71717e-20	yes	down	419.4	267.46	201.03	41.8	21.2	45.05	295.963	36.0167
ENSMUSG00000025903	Lypla1	lysophospholipase 1 [Source:MGI Symbol;Acc:MGI:1344588]	3.714	1.89314	1.39249e-22	2.79019e-20	yes	up	21.27	18.26	27.34	81.04	76.24	54.26	22.29	70.5133
ENSMUSG00000095677	Dynlt1f	dynein light chain Tctex-type 1F [Source:MGI Symbol;Acc:MGI:3780996]	0.161	-2.63086	1.46175e-22	2.89607e-20	yes	down	161.77	132.18	102.77	19.43	14.89	24.09	132.24	19.47
ENSMUSG00000114693	Gm41177	predicted gene, 41177 [Source:MGI Symbol;Acc:MGI:5624062]	0.079	-3.66887	1.48616e-22	2.91172e-20	yes	down	47.4	42.49	28.06	3.03	2.31	3.56	39.3167	2.96667
ENSMUSG00000118263	Gm42064	predicted gene, 42064 [Source:MGI Symbol;Acc:MGI:5624949]	0.076	-3.7093	2.05976e-22	3.99118e-20	yes	down	65.87	68.78	61.56	4.01	3.94	8.01	65.4033	5.32
ENSMUSG00000058443	Rpl10-ps3	ribosomal protein L10, pseudogene 3 [Source:MGI Symbol;Acc:MGI:3704336]	0.189	-2.40403	2.17646e-22	4.17148e-20	yes	down	47.37	52.18	57.31	11.52	7.51	8.03	52.2867	9.02
ENSMUSG00000022354	Ndufb9	NADH:ubiquinone oxidoreductase subunit B9 [Source:MGI Symbol;Acc:MGI:1913468]	0.183	-2.45037	3.14858e-22	5.96978e-20	yes	down	98.6	89.5	74.88	16.14	12.28	18.65	87.66	15.69
ENSMUSG00000021255	Esrrb	estrogen related receptor, beta [Source:MGI Symbol;Acc:MGI:1346832]	0.183	-2.4528	3.94793e-22	7.40573e-20	yes	down	73.2	47.49	49.98	3.67	4.39	2.63	56.89	3.56333
ENSMUSG00000020257	Wdr82	WD repeat domain containing 82 [Source:MGI Symbol;Acc:MGI:1924555]	0.27	-1.88827	4.70126e-22	8.72603e-20	yes	down	58.51	54.67	78.96	12.55	15	15.57	64.0467	14.3733
ENSMUSG00000018585	Atox1	antioxidant 1 copper chaperone [Source:MGI Symbol;Acc:MGI:1333855]	0.191	-2.39208	5.47259e-22	1.00519e-19	yes	down	256.21	241.32	187.88	46.21	32.68	46.44	228.47	41.7767
ENSMUSG00000087110	Gm11264	predicted gene 11264 [Source:MGI Symbol;Acc:MGI:3649480]	0.099	-3.33201	6.27944e-22	1.1415e-19	yes	down	62.68	94.01	47.92	4.92	2.34	6.13	68.2033	4.46333
ENSMUSG00000041840	Haus1	HAUS augmin-like complex, subunit 1 [Source:MGI Symbol;Acc:MGI:2385076]	0.159	-2.65407	7.14389e-22	1.28539e-19	yes	down	191.81	135.36	96.13	11.33	16.63	17.99	141.1	15.3167
ENSMUSG00000040043	Rbms2	RNA binding motif, single stranded interacting protein 2 [Source:MGI Symbol;Acc:MGI:1861776]	0.151	-2.73039	7.3452e-22	1.30826e-19	yes	down	428.98	339.65	263.01	289.3	126.98	94.79	343.88	170.357
ENSMUSG00000074513	Arfip1	ADP-ribosylation factor interacting protein 1 [Source:MGI Symbol;Acc:MGI:1277120]	3.083	1.62456	9.25288e-22	1.63156e-19	yes	up	81.42	84.34	97.12	215.82	229.5	229.45	87.6267	224.923
ENSMUSG00000034135	Sik3	SIK family kinase 3 [Source:MGI Symbol;Acc:MGI:2446296]	0.14	-2.83999	1.09631e-21	1.91398e-19	yes	down	601.62	991.87	595.19	108.38	117.74	141.68	729.56	122.6
ENSMUSG00000024944	Arl2	ADP-ribosylation factor-like 2 [Source:MGI Symbol;Acc:MGI:1928393]	0.185	-2.43568	4.46938e-21	7.72634e-19	yes	down	44.73	28.51	36.71	4.73	7.02	5.16	36.65	5.63667
ENSMUSG00000079444	Gm21981	predicted gene 21981 [Source:MGI Symbol;Acc:MGI:5439450]	0	-11.4527	5.08746e-21	8.70943e-19	yes	down	97.64	64.3	48.94	0	0	0	70.2933	0
ENSMUSG00000030156	Cd69	CD69 antigen [Source:MGI Symbol;Acc:MGI:88343]	0.165	-2.59965	6.41683e-21	1.08796e-18	yes	down	12.32	10.83	12.12	1.32	1.96	1.98	11.7567	1.75333
ENSMUSG00000103766	Gm38392	predicted gene, 38392 [Source:MGI Symbol;Acc:MGI:5613632]	0.134	-2.89908	7.74494e-21	1.30063e-18	yes	down	357.14	564.24	432.28	122.84	107.05	137.95	451.22	122.613
ENSMUSG00000067288	Rps28	ribosomal protein S28 [Source:MGI Symbol;Acc:MGI:1859516]	0.23	-2.11908	1.00296e-20	1.66842e-18	yes	down	486.67	394.55	352.68	118.9	87.99	111.07	411.3	105.987
ENSMUSG00000006205	Htra1	HtrA serine peptidase 1 [Source:MGI Symbol;Acc:MGI:1929076]	0.136	-2.87459	1.17412e-20	1.93489e-18	yes	down	42.13	37.59	41.5	7.27	6.96	13.54	40.4067	9.25667
ENSMUSG00000007279	Scube2	signal peptide, CUB domain, EGF-like 2 [Source:MGI Symbol;Acc:MGI:1928765]	0.132	-2.92423	1.53485e-20	2.50592e-18	yes	down	773.75	635.06	510.16	129.69	179.04	170.53	639.657	159.753
ENSMUSG00000070858	Gm1673	predicted gene 1673 [Source:MGI Symbol;Acc:MGI:2686519]	0.182	-2.45439	1.70909e-20	2.7648e-18	yes	down	116.38	86.78	95.48	19.2	13.48	20.26	99.5467	17.6467
ENSMUSG00000020477	Mrps24	mitochondrial ribosomal protein S24 [Source:MGI Symbol;Acc:MGI:1928142]	0.23	-2.11795	1.75938e-20	2.82028e-18	yes	down	565.35	479.19	539.26	309.47	357.25	352.34	527.933	339.687
ENSMUSG00000063576	Klhdc3	kelch domain containing 3 [Source:MGI Symbol;Acc:MGI:2651568]	0.103	-3.27285	1.7801e-20	2.82779e-18	yes	down	27.94	9.35	25.06	1.5	1.79	2.4	20.7833	1.89667
ENSMUSG00000034116	Vav1	vav 1 oncogene [Source:MGI Symbol;Acc:MGI:98923]	0.154	-2.69785	1.816e-20	2.85906e-18	yes	down	1761.22	1977.17	1226.44	582.6	357.39	515.91	1654.94	485.3
ENSMUSG00000030615	Tmem126a	transmembrane protein 126A [Source:MGI Symbol;Acc:MGI:1913521]	0.117	-3.08939	2.01477e-20	3.14393e-18	yes	down	25.8	22.43	26.66	2.93	1.88	3.3	24.9633	2.70333
ENSMUSG00000039195	1110008P14Rik	RIKEN cDNA 1110008P14 gene [Source:MGI Symbol;Acc:MGI:1920987]	0.151	-2.72348	2.06808e-20	3.1988e-18	yes	down	34.95	27.14	36.02	5.94	3.65	3.96	32.7033	4.51667
ENSMUSG00000034758	Tle6	transducin-like enhancer of split 6 [Source:MGI Symbol;Acc:MGI:2149593]	0.226	-2.14862	3.25152e-20	4.98558e-18	yes	down	473.25	287.68	423.94	55.44	64.81	76.26	394.957	65.5033
ENSMUSG00000053765	Oas1f	2'-5' oligoadenylate synthetase 1F [Source:MGI Symbol;Acc:MGI:2180855]	0.159	-2.65714	3.68153e-20	5.59624e-18	yes	down	56.28	33.22	36.51	6.2	5.87	3.22	42.0033	5.09667
ENSMUSG00000079584	Tm9sf5	transmembrane 9 superfamily member 5 [Source:MGI Symbol;Acc:MGI:2685210]	0.217	-2.20562	3.81347e-20	5.74726e-18	yes	down	24.23	15.98	18.5	3.67	3.97	2.94	19.57	3.52667
ENSMUSG00000039105	Atp6v1g1	ATPase, H+ transporting, lysosomal V1 subunit G1 [Source:MGI Symbol;Acc:MGI:1913540]	0.248	-2.0087	4.01162e-20	5.99465e-18	yes	down	148.73	129.36	122.97	34.84	22.93	30.14	133.687	29.3033
ENSMUSG00000015804	Med28	mediator complex subunit 28 [Source:MGI Symbol;Acc:MGI:1914249]	0.315	-1.66664	7.09148e-20	1.05079e-17	yes	down	1085	756.65	930.05	261.74	267.07	263.51	923.9	264.107
ENSMUSG00000092074	Dynlt1a	dynein light chain Tctex-type 1A [Source:MGI Symbol;Acc:MGI:3807506]	0.155	-2.69289	9.35395e-20	1.37448e-17	yes	down	221.73	183.98	157.21	20.38	18.77	38.79	187.64	25.98
ENSMUSG00000027330	Cdc25b	cell division cycle 25B [Source:MGI Symbol;Acc:MGI:99701]	0.185	-2.43725	1.07892e-19	1.57227e-17	yes	down	10.52	6.42	9.42	1.35	1.1	1.35	8.78667	1.26667
ENSMUSG00000032959	Pebp1	phosphatidylethanolamine binding protein 1 [Source:MGI Symbol;Acc:MGI:1344408]	0.276	-1.85758	1.13004e-19	1.63328e-17	yes	down	115.04	70.23	117.94	25.68	24.19	22.63	101.07	24.1667
ENSMUSG00000030342	Cd9	CD9 antigen [Source:MGI Symbol;Acc:MGI:88348]	0.154	-2.70091	1.21318e-19	1.72631e-17	yes	down	120.08	65.9	61.88	8.95	11.34	14.76	82.62	11.6833
ENSMUSG00000032288	Imp3	IMP3, U3 small nucleolar ribonucleoprotein [Source:MGI Symbol;Acc:MGI:1916119]	0.23	-2.11922	1.21399e-19	1.72631e-17	yes	down	102.87	59.65	77.72	15.42	17.1	16.31	80.08	16.2767
ENSMUSG00000020010	Vnn3	vanin 3 [Source:MGI Symbol;Acc:MGI:1347055]	0.211	-2.24506	1.27703e-19	1.80143e-17	yes	down	1550.74	1120.54	1145.54	512.3	478.91	570.8	1272.27	520.67
ENSMUSG00000008393	Carhsp1	calcium regulated heat stable protein 1 [Source:MGI Symbol;Acc:MGI:1196368]	0.259	-1.94877	1.39679e-19	1.95473e-17	yes	down	87.32	65.44	76.72	16.81	13.31	19.76	76.4933	16.6267
ENSMUSG00000039384	Dusp10	dual specificity phosphatase 10 [Source:MGI Symbol;Acc:MGI:1927070]	0.238	-2.07037	1.82903e-19	2.53948e-17	yes	down	24.23	18.46	20.7	5.24	4.63	5.44	21.13	5.10333
ENSMUSG00000028132	Tlcd4	TLC domain containing 4 [Source:MGI Symbol;Acc:MGI:1923195]	0.306	-1.70885	2.91533e-19	4.01609e-17	yes	down	8970.1	6858.12	6923.65	4419.8	3975.63	3941.23	7583.96	4112.22
ENSMUSG00000020267	Hint1	histidine triad nucleotide binding protein 1 [Source:MGI Symbol;Acc:MGI:1321133]	0.114	-3.13139	3.369e-19	4.5838e-17	yes	down	144.18	62.43	65.98	6.13	11.41	10.29	90.8633	9.27667
ENSMUSG00000100546	Gm29483	predicted gene 29483 [Source:MGI Symbol;Acc:MGI:5580189]	0.264	-1.91879	3.37943e-19	4.5838e-17	yes	down	105.15	80.96	84.47	21.43	18.49	22.87	90.1933	20.93
ENSMUSG00000040613	Apobec1	apolipoprotein B mRNA editing enzyme, catalytic polypeptide 1 [Source:MGI Symbol;Acc:MGI:103298]	0.121	-3.04182	4.20414e-19	5.65891e-17	yes	down	924.68	1413.04	1101.38	359.26	158.41	318.42	1146.37	278.697
ENSMUSG00000042541	Sem1	SEM1, 26S proteasome complex subunit [Source:MGI Symbol;Acc:MGI:109238]	0.187	-2.41996	4.60002e-19	6.14486e-17	yes	down	187.63	251.14	156.82	26.6	30.47	40.3	198.53	32.4567
ENSMUSG00000087596	Gm11715	predicted gene 11715 [Source:MGI Symbol;Acc:MGI:3702026]	0.078	-3.68233	5.07361e-19	6.72653e-17	yes	down	471.59	360.1	366.02	69.09	100.86	24.23	399.237	64.7267
ENSMUSG00000096276	Gm2042	predicted gene 2042 [Source:MGI Symbol;Acc:MGI:3800544]	2.828	1.49986	5.36379e-19	7.05819e-17	yes	up	451.51	424.14	500.02	1202.68	1122.52	884.41	458.557	1069.87
ENSMUSG00000031683	Lsm6	LSM6 homolog, U6 small nuclear RNA and mRNA degradation associated [Source:MGI Symbol;Acc:MGI:1925901]	0.187	-2.42035	5.87404e-19	7.67236e-17	yes	down	256.76	236.56	132.18	16.48	20.42	27.4	208.5	21.4333
ENSMUSG00000030246	Ldhb	lactate dehydrogenase B [Source:MGI Symbol;Acc:MGI:96763]	0.274	-1.86617	5.98109e-19	7.75475e-17	yes	down	5734.42	4616.19	4068.66	1189.49	1031.24	964.2	4806.42	1061.64
ENSMUSG00000015092	Edf1	endothelial differentiation-related factor 1 [Source:MGI Symbol;Acc:MGI:1891227]	0.096	-3.38014	6.98173e-19	8.98605e-17	yes	down	20.73	16.32	19.76	1.52	1.18	2.09	18.9367	1.59667
ENSMUSG00000086839	Gm11973	predicted gene 11973 [Source:MGI Symbol;Acc:MGI:3650058]	0.249	-2.00449	7.10985e-19	9.08464e-17	yes	down	1112.32	984.52	1385.58	670.95	521.29	345.33	1160.81	512.523
ENSMUSG00000072955	Tmsb15l	thymosin beta 15b like [Source:MGI Symbol;Acc:MGI:3026988]	0.082	-3.6057	9.46856e-19	1.20114e-16	yes	down	43.83	22.54	17.6	1.84	2.54	1.69	27.99	2.02333
ENSMUSG00000091060	Myocos	myocilin opposite strand [Source:MGI Symbol;Acc:MGI:3642786]	0.243	-2.03915	9.65795e-19	1.21642e-16	yes	down	1185.99	1028.91	719.33	216.94	193.6	188.09	978.077	199.543
ENSMUSG00000024847	Aip	aryl-hydrocarbon receptor-interacting protein [Source:MGI Symbol;Acc:MGI:109622]	0.214	-2.22661	1.45272e-18	1.81672e-16	yes	down	31.77	19.58	30.8	6.12	5.06	4.08	27.3833	5.08667
ENSMUSG00000004285	Atp6v1f	ATPase, H+ transporting, lysosomal V1 subunit F [Source:MGI Symbol;Acc:MGI:1913394]	0.253	-1.98522	1.76273e-18	2.18888e-16	yes	down	260.07	197.18	181.62	55.34	39.79	50.96	212.957	48.6967
ENSMUSG00000070343	Gm10288	predicted gene 10288 [Source:MGI Symbol;Acc:MGI:3704227]	0.178	-2.48867	3.00559e-18	3.70612e-16	yes	down	49.63	50.9	47.52	8.47	9.85	7.52	49.35	8.61333
ENSMUSG00000113943	Gm47804	predicted gene, 47804 [Source:MGI Symbol;Acc:MGI:6096984]	0.082	-3.61376	6.47746e-18	7.93174e-16	yes	down	40.68	28.61	35.34	3.02	1.4	4.22	34.8767	2.88
ENSMUSG00000022956	Atp5o	ATP synthase, H+ transporting, mitochondrial F1 complex, O subunit [Source:MGI Symbol;Acc:MGI:106341]	0.199	-2.32919	7.10119e-18	8.63553e-16	yes	down	32.64	23.77	27.29	4.96	5.02	5.14	27.9	5.04
ENSMUSG00000029632	Ndufa4	Ndufa4, mitochondrial complex associated [Source:MGI Symbol;Acc:MGI:107686]	0.221	-2.18098	8.76218e-18	1.05824e-15	yes	down	2800.19	3445.09	2444.2	593.86	490.49	737.31	2896.49	607.22
ENSMUSG00000016344	Ppdpf	pancreatic progenitor cell differentiation and proliferation factor [Source:MGI Symbol;Acc:MGI:1913746]	0.166	-2.58975	1.02183e-17	1.22571e-15	yes	down	41.55	23.95	33.84	6.7	5.08	4.8	33.1133	5.52667
ENSMUSG00000108360	Gm36159	predicted gene, 36159 [Source:MGI Symbol;Acc:MGI:5595318]	0.175	-2.51054	1.17016e-17	1.39415e-15	yes	down	81.25	72.68	53.62	10.63	11.21	14.29	69.1833	12.0433
ENSMUSG00000069972	Rps13-ps2	ribosomal protein S13, pseudogene 2 [Source:MGI Symbol;Acc:MGI:3704295]	0.193	-2.37431	1.26143e-17	1.4928e-15	yes	down	57.81	48.01	55.5	12.68	9.1	12.2	53.7733	11.3267
ENSMUSG00000028843	Sh3bgrl3	SH3 domain binding glutamic acid-rich protein-like 3 [Source:MGI Symbol;Acc:MGI:1920973]	0.251	-1.99541	1.31143e-17	1.54163e-15	yes	down	162.91	102.77	107.4	32.31	27.72	25.52	124.36	28.5167
ENSMUSG00000116850	Gm49742	predicted gene, 49742 [Source:MGI Symbol;Acc:MGI:6215232]	0.217	-2.20239	1.37826e-17	1.60946e-15	yes	down	49.91	28.88	35.99	9.09	7.19	6.3	38.26	7.52667
ENSMUSG00000079641	Rpl39	ribosomal protein L39 [Source:MGI Symbol;Acc:MGI:1914498]	0.131	-2.93774	1.81458e-17	2.10504e-15	yes	down	85.53	77.37	43.89	7.23	6.95	11.53	68.93	8.57
ENSMUSG00000002014	Ssr4	signal sequence receptor, delta [Source:MGI Symbol;Acc:MGI:1099464]	0.119	-3.07207	1.87176e-17	2.15718e-15	yes	down	40.84	24.78	34.74	4.86	1.46	4.45	33.4533	3.59
ENSMUSG00000031659	Adcy7	adenylate cyclase 7 [Source:MGI Symbol;Acc:MGI:102891]	0.176	-2.5038	1.95153e-17	2.2345e-15	yes	down	1006.44	1264.19	864.83	500.07	336.78	313.08	1045.15	383.31
ENSMUSG00000026087	Mrpl30	mitochondrial ribosomal protein L30 [Source:MGI Symbol;Acc:MGI:1333820]	0.202	-2.30936	1.993e-17	2.26726e-15	yes	down	97.12	71.38	79.95	20.48	14.85	10.21	82.8167	15.18
ENSMUSG00000035984	Nme5	NME/NM23 family member 5 [Source:MGI Symbol;Acc:MGI:1922783]	0.117	-3.10004	2.17254e-17	2.45566e-15	yes	down	29.04	21.63	14.61	2.74	1.79	1.59	21.76	2.04
ENSMUSG00000037788	Vopp1	vesicular, overexpressed in cancer, prosurvival protein 1 [Source:MGI Symbol;Acc:MGI:2141658]	0.217	-2.20365	2.61199e-17	2.93358e-15	yes	down	1670.15	1407.23	1085.5	808.72	437.05	536.77	1387.63	594.18
ENSMUSG00000020831	0610010K14Rik	RIKEN cDNA 0610010K14 gene [Source:MGI Symbol;Acc:MGI:1915609]	0.159	-2.65294	2.7445e-17	3.06289e-15	yes	down	51.22	30.62	41.21	4.29	5.79	8.17	41.0167	6.08333
ENSMUSG00000015290	Ubl4a	ubiquitin-like 4A [Source:MGI Symbol;Acc:MGI:95049]	0.165	-2.59596	2.97136e-17	3.29522e-15	yes	down	24.59	17.03	18.37	2.93	2.38	2.79	19.9967	2.7
ENSMUSG00000096145	Vkorc1	vitamin K epoxide reductase complex, subunit 1 [Source:MGI Symbol;Acc:MGI:106442]	0.276	-1.85812	3.87174e-17	4.2669e-15	yes	down	650.36	393.01	436.88	120.7	118.65	129.71	493.417	123.02
ENSMUSG00000019804	Snx3	sorting nexin 3 [Source:MGI Symbol;Acc:MGI:1860188]	0.24	-2.05758	3.97953e-17	4.35845e-15	yes	down	121.39	65.11	101.27	15.93	15.4	20.58	95.9233	17.3033
ENSMUSG00000000028	Cdc45	cell division cycle 45 [Source:MGI Symbol;Acc:MGI:1338073]	2.85	1.51086	4.15101e-17	4.5182e-15	yes	up	13.83	14.09	17.07	37.25	36.12	34.86	14.9967	36.0767
ENSMUSG00000055320	Tead1	TEA domain family member 1 [Source:MGI Symbol;Acc:MGI:101876]	0.169	-2.56265	4.3302e-17	4.68432e-15	yes	down	1048.04	752.45	560.57	64.45	138.01	225.06	787.02	142.507
ENSMUSG00000024206	Rfx2	regulatory factor X, 2 (influences HLA class II expression) [Source:MGI Symbol;Acc:MGI:106583]	0.119	-3.06619	4.57377e-17	4.91764e-15	yes	down	3.32	2.42	3.84	0.43	0.23	0.29	3.19333	0.316667
ENSMUSG00000116814	Gm49636	predicted gene, 49636 [Source:MGI Symbol;Acc:MGI:6215065]	0.247	-2.01812	4.7509e-17	5.07713e-15	yes	down	1734.54	1824.15	1443.09	706.09	590.94	722.83	1667.26	673.287
ENSMUSG00000042305	Tmem183a	transmembrane protein 183A [Source:MGI Symbol;Acc:MGI:1914729]	0.25	-2.00167	5.06821e-17	5.37898e-15	yes	down	31.14	21.82	28.7	7.67	8.45	10.49	27.22	8.87
ENSMUSG00000047517	Dmbt1	deleted in malignant brain tumors 1 [Source:MGI Symbol;Acc:MGI:106210]	0.082	-3.60585	5.09437e-17	5.37898e-15	yes	down	13.44	7.38	9.59	0.62	1.4	1.19	10.1367	1.07
ENSMUSG00000035673	Sbno2	strawberry notch 2 [Source:MGI Symbol;Acc:MGI:2448490]	0.151	-2.72856	5.19213e-17	5.43482e-15	yes	down	741.57	589.31	675.27	256.23	93.68	192.37	668.717	180.76
ENSMUSG00000104556	Gm43192	predicted gene 43192 [Source:MGI Symbol;Acc:MGI:5663329]	0.151	-2.72712	5.2089e-17	5.43482e-15	yes	down	477.12	410.37	312.93	130.16	73.62	121.89	400.14	108.557
ENSMUSG00000059278	Naa38	N(alpha)-acetyltransferase 38, NatC auxiliary subunit [Source:MGI Symbol;Acc:MGI:1925554]	0.197	-2.34668	5.94726e-17	6.16871e-15	yes	down	60.31	66.23	60.48	8.34	9.2	11.42	62.34	9.65333
ENSMUSG00000027316	Gfra4	glial cell line derived neurotrophic factor family receptor alpha 4 [Source:MGI Symbol;Acc:MGI:1341873]	0.132	-2.91857	7.05167e-17	7.27147e-15	yes	down	39.08	13.17	33.71	3.12	2.4	3.79	28.6533	3.10333
ENSMUSG00000078974	Sec61g	SEC61, gamma subunit [Source:MGI Symbol;Acc:MGI:1202066]	0.206	-2.2803	7.51597e-17	7.70518e-15	yes	down	353.04	256.71	215.46	46.74	45.38	68.98	275.07	53.7
ENSMUSG00000020897	Aurkb	aurora kinase B [Source:MGI Symbol;Acc:MGI:107168]	0.218	-2.19504	7.97124e-17	8.12467e-15	yes	down	16.59	12.62	17.67	4	3.28	2.84	15.6267	3.37333
ENSMUSG00000050721	Plekho2	pleckstrin homology domain containing, family O member 2 [Source:MGI Symbol;Acc:MGI:2143132]	0.153	-2.70853	9.8036e-17	9.93488e-15	yes	down	386.67	541.39	269.11	57.58	82.84	81.65	399.057	74.0233
ENSMUSG00000086541	Has2os	hyaluronan synthase 2, opposite strand [Source:MGI Symbol;Acc:MGI:3643465]	0.248	-2.01329	1.08753e-16	1.0958e-14	yes	down	1795.32	1467.45	1258.11	631.96	801.74	633.04	1506.96	688.913
ENSMUSG00000063882	Uqcrh	ubiquinol-cytochrome c reductase hinge protein [Source:MGI Symbol;Acc:MGI:1913826]	0.263	-1.92824	1.18812e-16	1.19035e-14	yes	down	593.08	556.42	400.37	135.34	115.53	132.68	516.623	127.85
ENSMUSG00000021079	Timm9	translocase of inner mitochondrial membrane 9 [Source:MGI Symbol;Acc:MGI:1353436]	0.271	-1.8847	1.2253e-16	1.2199e-14	yes	down	174.19	129.89	124.14	32.9	42.81	31.47	142.74	35.7267
ENSMUSG00000089351	Gm25486	predicted gene, 25486 [Source:MGI Symbol;Acc:MGI:5455263]	0.27	-1.88891	1.23145e-16	1.2199e-14	yes	down	1396.75	1278.48	1522.72	855.56	679.99	751.55	1399.32	762.367
ENSMUSG00000028411	Aptx	aprataxin [Source:MGI Symbol;Acc:MGI:1913658]	0.184	-2.44399	1.27424e-16	1.25523e-14	yes	down	128.59	87.88	105.88	36.56	15.29	19	107.45	23.6167
ENSMUSG00000004952	Rasa4	RAS p21 protein activator 4 [Source:MGI Symbol;Acc:MGI:1858600]	0.335	-1.57653	1.30935e-16	1.28266e-14	yes	down	176.34	117.64	151.51	53.31	47.48	53.77	148.497	51.52
ENSMUSG00000052372	Il1rapl1	interleukin 1 receptor accessory protein-like 1 [Source:MGI Symbol;Acc:MGI:2687319]	0.268	-1.90222	1.52779e-16	1.48837e-14	yes	down	66.11	160.96	77.39	65.88	46.28	67.76	101.487	59.9733
ENSMUSG00000026429	Ube2t	ubiquitin-conjugating enzyme E2T [Source:MGI Symbol;Acc:MGI:1914446]	0.211	-2.24516	1.66317e-16	1.61136e-14	yes	down	841.77	1099.47	624.18	135.58	148.87	189.94	855.14	158.13
ENSMUSG00000017466	Timp2	tissue inhibitor of metalloproteinase 2 [Source:MGI Symbol;Acc:MGI:98753]	0.185	-2.43203	1.83342e-16	1.76659e-14	yes	down	999.8	968.54	862.51	292.06	299.94	388.89	943.617	326.963
ENSMUSG00000030842	Lamtor1	late endosomal/lysosomal adaptor, MAPK and MTOR activator 1 [Source:MGI Symbol;Acc:MGI:1913758]	0.236	-2.08458	1.84981e-16	1.7727e-14	yes	down	175.95	78.7	150.53	25.04	26.92	29.57	135.06	27.1767
ENSMUSG00000000730	Dnmt3l	DNA (cytosine-5-)-methyltransferase 3-like [Source:MGI Symbol;Acc:MGI:1859287]	0.199	-2.33	2.41847e-16	2.30513e-14	yes	down	31.02	13.85	28.38	4.55	4.1	6.69	24.4167	5.11333
ENSMUSG00000100558	1700025F24Rik	RIKEN cDNA 1700025F24 gene [Source:MGI Symbol;Acc:MGI:1914331]	0.144	-2.79901	2.53557e-16	2.40375e-14	yes	down	162.31	190.14	153.38	23.03	18.58	43.26	168.61	28.29
ENSMUSG00000066878	Gm10184	predicted pseudogene 10184 [Source:MGI Symbol;Acc:MGI:3704480]	0.27	-1.88672	3.18551e-16	3.00375e-14	yes	down	295.56	207.11	189.98	62.54	44.31	54.3	230.883	53.7167
ENSMUSG00000006649	Nphs1	nephrosis 1, nephrin [Source:MGI Symbol;Acc:MGI:1859637]	0.245	-2.02847	3.39856e-16	3.1876e-14	yes	down	202.04	161.39	135.35	36.85	39.09	43.33	166.26	39.7567
ENSMUSG00000042380	Smim12	small integral membrane protein 12 [Source:MGI Symbol;Acc:MGI:1933141]	0.154	-2.70245	3.84774e-16	3.5898e-14	yes	down	17.82	12.95	21.09	1.88	1.8	3.2	17.2867	2.29333
ENSMUSG00000028278	Rragd	Ras-related GTP binding D [Source:MGI Symbol;Acc:MGI:1098604]	0.218	-2.19787	4.12223e-16	3.82565e-14	yes	down	205.65	199.26	172.62	46.3	52.86	55.23	192.51	51.4633
ENSMUSG00000074141	Il4i1	interleukin 4 induced 1 [Source:MGI Symbol;Acc:MGI:109552]	0.16	-2.64709	4.16379e-16	3.84398e-14	yes	down	652.14	504.87	403.46	125.55	134.15	149.84	520.157	136.513
ENSMUSG00000103428	Gm20754	predicted gene, 20754 [Source:MGI Symbol;Acc:MGI:5434110]	0.205	-2.28815	5.11096e-16	4.69383e-14	yes	down	1585.53	1062.14	900.41	232.01	370.09	502.05	1182.69	368.05
ENSMUSG00000061904	Slc25a3	solute carrier family 25 (mitochondrial carrier, phosphate carrier), member 3 [Source:MGI Symbol;Acc:MGI:1353498]	3.343	1.74126	5.47274e-16	5.00004e-14	yes	up	34.07	17.41	27.42	71.28	88.06	72.98	26.3	77.44
ENSMUSG00000112700	Gm48757	predicted gene, 48757 [Source:MGI Symbol;Acc:MGI:6098437]	0.072	-3.78951	6.31795e-16	5.7425e-14	yes	down	54.24	33.7	21.14	1.98	4	1.82	36.36	2.6
ENSMUSG00000002504	Slc9a3r2	solute carrier family 9 (sodium/hydrogen exchanger), member 3 regulator 2 [Source:MGI Symbol;Acc:MGI:1890662]	0.144	-2.79339	7.01804e-16	6.34611e-14	yes	down	12.14	10.85	7.72	1.03	1.15	1.37	10.2367	1.18333
ENSMUSG00000112286	Gm47561	predicted gene, 47561 [Source:MGI Symbol;Acc:MGI:6096584]	0.211	-2.24762	7.21523e-16	6.49113e-14	yes	down	138.11	129.51	94.28	26.76	29.65	25.76	120.633	27.39
ENSMUSG00000055109	Gm15155	predicted gene 15155 [Source:MGI Symbol;Acc:MGI:3642241]	0.188	-2.40865	7.38514e-16	6.61026e-14	yes	down	1056.81	824.53	752.69	191.78	271.15	278.45	878.01	247.127
ENSMUSG00000018554	Ybx2	Y box protein 2 [Source:MGI Symbol;Acc:MGI:1096372]	0.181	-2.46413	8.8453e-16	7.87723e-14	yes	down	47.75	25.43	47.26	5.13	4.99	5.4	40.1467	5.17333
ENSMUSG00000024734	Zp1	zona pellucida glycoprotein 1 [Source:MGI Symbol;Acc:MGI:103073]	0.221	-2.17927	9.70035e-16	8.59529e-14	yes	down	250.2	123.19	192.78	29.21	36.47	33.25	188.723	32.9767
ENSMUSG00000007777	0610009B22Rik	RIKEN cDNA 0610009B22 gene [Source:MGI Symbol;Acc:MGI:1913300]	0.22	-2.18698	1.10185e-15	9.71443e-14	yes	down	85.19	73.38	52.06	13.53	12.83	15.98	70.21	14.1133
ENSMUSG00000063171	Rps4l	ribosomal protein S4-like [Source:MGI Symbol;Acc:MGI:1913434]	0.261	-1.93589	1.1503e-15	1.00911e-13	yes	down	56.14	42.3	40.75	11.62	10.6	10.68	46.3967	10.9667
ENSMUSG00000017715	Pgs1	phosphatidylglycerophosphate synthase 1 [Source:MGI Symbol;Acc:MGI:1921701]	0.246	-2.02192	1.25764e-15	1.09782e-13	yes	down	57.44	31.82	58.37	10.44	7.32	11.57	49.21	9.77667
ENSMUSG00000068396	Rpl34-ps1	ribosomal protein L34, pseudogene 1 [Source:MGI Symbol;Acc:MGI:3704270]	0.24	-2.05727	1.31154e-15	1.13797e-13	yes	down	391.22	447.29	306.18	117.79	94.55	115.61	381.563	109.317
ENSMUSG00000100550	2310039L15Rik	RIKEN cDNA 2310039L15 gene [Source:MGI Symbol;Acc:MGI:1916879]	0.18	-2.47641	1.31655e-15	1.13797e-13	yes	down	214.1	196.59	171.45	61.75	36.38	55.68	194.047	51.27
ENSMUSG00000004562	Arhgef40	Rho guanine nucleotide exchange factor (GEF) 40 [Source:MGI Symbol;Acc:MGI:2685515]	0.329	-1.60587	1.57862e-15	1.35785e-13	yes	down	1563.91	1633.74	1471.45	911.2	557.64	469.36	1556.37	646.067
ENSMUSG00000038235	F11r	F11 receptor [Source:MGI Symbol;Acc:MGI:1321398]	0.314	-1.67172	1.64123e-15	1.40485e-13	yes	down	3447.95	2805.95	3919.03	2095.57	1910.68	2078.27	3390.98	2028.17
ENSMUSG00000002104	Rapsn	receptor-associated protein of the synapse [Source:MGI Symbol;Acc:MGI:99422]	0.127	-2.98023	1.75826e-15	1.49775e-13	yes	down	28.9	31.32	29.06	4.25	2.37	6	29.76	4.20667
ENSMUSG00000086643	Gm15687	predicted gene 15687 [Source:MGI Symbol;Acc:MGI:3783129]	0.168	-2.57614	1.8683e-15	1.58383e-13	yes	down	23.61	22.78	16.6	3.34	3.46	3.44	20.9967	3.41333
ENSMUSG00000001794	Capns1	calpain, small subunit 1 [Source:MGI Symbol;Acc:MGI:88266]	0.094	-3.41598	2.24595e-15	1.89487e-13	yes	down	332.38	197.02	325.25	51.35	49.1	0.29	284.883	33.58
ENSMUSG00000017716	Birc5	baculoviral IAP repeat-containing 5 [Source:MGI Symbol;Acc:MGI:1203517]	0.361	-1.46842	2.76162e-15	2.31884e-13	yes	down	1180.62	858.12	944.02	363.82	311.53	292.85	994.253	322.733
ENSMUSG00000087308	Gm16195	predicted gene 16195 [Source:MGI Symbol;Acc:MGI:3801774]	0.195	-2.35751	3.26897e-15	2.73184e-13	yes	down	72.36	89.51	75.13	11.31	11.79	20.2	79	14.4333
ENSMUSG00000014243	Zswim7	zinc finger SWIM-type containing 7 [Source:MGI Symbol;Acc:MGI:1916997]	0.296	-1.75516	3.49171e-15	2.90421e-13	yes	down	129.85	103.96	100.75	28.34	29.05	32.78	111.52	30.0567
ENSMUSG00000031382	Asb11	ankyrin repeat and SOCS box-containing 11 [Source:MGI Symbol;Acc:MGI:1916104]	0.322	-1.63658	4.03451e-15	3.33993e-13	yes	down	8021.66	7046.51	5758.9	5183.68	4239.05	4087.02	6942.36	4503.25
ENSMUSG00000030105	Arl8b	ADP-ribosylation factor-like 8B [Source:MGI Symbol;Acc:MGI:1914416]	2.564	1.35839	4.30163e-15	3.54442e-13	yes	up	32.4	25.32	30.75	71.52	65.27	57.32	29.49	64.7033
ENSMUSG00000080859	Rpl10-ps1	ribosomal protein L10, pseudogene 1 [Source:MGI Symbol;Acc:MGI:3650909]	0.001	-9.58624	4.43176e-15	3.63466e-13	yes	down	21.56	17.56	25.81	0	0.05	0	21.6433	0.0166667
ENSMUSG00000032217	Rnf111	ring finger 111 [Source:MGI Symbol;Acc:MGI:1934919]	2.456	1.29618	4.63483e-15	3.78361e-13	yes	up	55.04	57.22	68.97	129.83	129.49	131.03	60.41	130.117
ENSMUSG00000042111	Ccdc115	coiled-coil domain containing 115 [Source:MGI Symbol;Acc:MGI:1916918]	0.301	-1.72986	5.2557e-15	4.27068e-13	yes	down	116.26	73.37	127.14	33.89	34.3	20.59	105.59	29.5933
ENSMUSG00000037259	Dzank1	double zinc ribbon and ankyrin repeat domains 1 [Source:MGI Symbol;Acc:MGI:2139080]	0.171	-2.55061	5.33883e-15	4.31833e-13	yes	down	114.59	83.45	77.7	23.23	15.45	18.15	91.9133	18.9433
ENSMUSG00000046603	Tcaim	T cell activation inhibitor, mitochondrial [Source:MGI Symbol;Acc:MGI:1196217]	2.756	1.46268	5.43772e-15	4.37823e-13	yes	up	12.11	12.78	17.93	35.1	33.21	30.43	14.2733	32.9133
ENSMUSG00000095385	D630033O11Rik	RIKEN cDNA D630033O11 gene [Source:MGI Symbol;Acc:MGI:2685434]	0.132	-2.92256	5.48953e-15	4.39622e-13	yes	down	54.45	58.09	45.49	5.33	4.81	9.78	52.6767	6.64
ENSMUSG00000015721	Nlrp5	NLR family, pyrin domain containing 5 [Source:MGI Symbol;Acc:MGI:1345193]	0.272	-1.87724	5.50993e-15	4.39622e-13	yes	down	160.41	128.19	130.74	49.6	31.35	26.03	139.78	35.66
ENSMUSG00000066027	Pramel51	PRAME like 51 [Source:MGI Symbol;Acc:MGI:3704393]	2.573	1.36334	5.95704e-15	4.73155e-13	yes	up	378.59	307.49	345.19	756.91	808.08	675.99	343.757	746.993
ENSMUSG00000007646	Rad51c	RAD51 paralog C [Source:MGI Symbol;Acc:MGI:2150020]	0.257	-1.96217	6.82948e-15	5.40019e-13	yes	down	354.64	470.4	193.61	85.68	98.79	133.67	339.55	106.047
ENSMUSG00000089956	Gm16553	predicted gene 16553 [Source:MGI Symbol;Acc:MGI:4414973]	0.139	-2.84487	7.30292e-15	5.74877e-13	yes	down	22.15	24.78	15.97	1.96	2.72	3.57	20.9667	2.75
ENSMUSG00000078817	Nlrp12	NLR family, pyrin domain containing 12 [Source:MGI Symbol;Acc:MGI:2676630]	0.248	-2.01241	8.10211e-15	6.34954e-13	yes	down	863.29	784.2	844.67	454.71	296.86	434.14	830.72	395.237
ENSMUSG00000055128	Cgrrf1	cell growth regulator with ring finger domain 1 [Source:MGI Symbol;Acc:MGI:1916368]	0.093	-3.43257	8.7915e-15	6.85932e-13	yes	down	28.39	29.24	25.87	2.14	2.37	3.25	27.8333	2.58667
ENSMUSG00000032473	Cldn18	claudin 18 [Source:MGI Symbol;Acc:MGI:1929209]	0.103	-3.27478	9.50795e-15	7.38562e-13	yes	down	29.49	36.57	43.35	1.66	4.89	3.68	36.47	3.41
ENSMUSG00000046792	Zfp787	zinc finger protein 787 [Source:MGI Symbol;Acc:MGI:1914359]	0.201	-2.31302	1.00658e-14	7.78464e-13	yes	down	47.5	37.69	52.37	8.2	6.22	11.16	45.8533	8.52667
ENSMUSG00000031231	Cox7b	cytochrome c oxidase subunit 7B [Source:MGI Symbol;Acc:MGI:1913392]	0.215	-2.21704	1.02597e-14	7.89996e-13	yes	down	143.37	92.11	64.22	17.08	14.81	13.17	99.9	15.02
ENSMUSG00000028563	Tm2d1	TM2 domain containing 1 [Source:MGI Symbol;Acc:MGI:2137022]	0.189	-2.40064	1.08171e-14	8.29297e-13	yes	down	689.88	487.18	527.41	68.55	53.8	141.98	568.157	88.11
ENSMUSG00000060416	Gm839	predicted gene 839 [Source:MGI Symbol;Acc:MGI:2685685]	2.649	1.40553	1.12309e-14	8.57289e-13	yes	up	327.7	243.22	338.32	792.36	784.68	566.11	303.08	714.383
ENSMUSG00000074354	Arhgap20os	Rho GTPase activating protein 20, opposite strand [Source:MGI Symbol;Acc:MGI:3027124]	2.432	1.28232	1.29092e-14	9.80965e-13	yes	up	178.36	171.85	198.52	433.99	404.12	334.54	182.91	390.883
ENSMUSG00000038605	Samd10	sterile alpha motif domain containing 10 [Source:MGI Symbol;Acc:MGI:2443872]	0.119	-3.06872	1.29623e-14	9.80965e-13	yes	down	15.2	6.36	10.23	1.6	1.15	0.4	10.5967	1.05
ENSMUSG00000078907	Fam186b	family with sequence similarity 186, member B [Source:MGI Symbol;Acc:MGI:3647604]	0.254	-1.97853	1.37588e-14	1.03679e-12	yes	down	110.72	135.12	105.38	31.2	34.55	23.38	117.073	29.71
ENSMUSG00000042628	Zfyve1	zinc finger, FYVE domain containing 1 [Source:MGI Symbol;Acc:MGI:3026685]	0.283	-1.82195	1.39282e-14	1.04509e-12	yes	down	885.73	821.09	842.97	492.43	232.65	219.66	849.93	314.913
ENSMUSG00000031298	Adgrg2	adhesion G protein-coupled receptor G2 [Source:MGI Symbol;Acc:MGI:2446854]	0.244	-2.03711	1.45659e-14	1.08831e-12	yes	down	493.25	488	450.76	85.43	146	138.04	477.337	123.157
ENSMUSG00000057614	Gnai1	guanine nucleotide binding protein (G protein), alpha inhibiting 1 [Source:MGI Symbol;Acc:MGI:95771]	2.769	1.4694	1.60912e-14	1.1972e-12	yes	up	18.82	14.21	24.33	44.93	44.55	42.38	19.12	43.9533
ENSMUSG00000023008	Fmnl3	formin-like 3 [Source:MGI Symbol;Acc:MGI:109569]	0.279	-1.84337	1.69461e-14	1.25551e-12	yes	down	58.82	36.93	62.24	5.21	6.97	9.76	52.6633	7.31333
ENSMUSG00000014177	Tvp23b	trans-golgi network vesicle protein 23B [Source:MGI Symbol;Acc:MGI:1914760]	2.548	1.34961	1.71082e-14	1.26222e-12	yes	up	88.65	79.14	83.19	173.95	195.01	178.69	83.66	182.55
ENSMUSG00000000579	Dynlt1c	dynein light chain Tctex-type 1C [Source:MGI Symbol;Acc:MGI:3807476]	0.228	-2.13546	1.8482e-14	1.35788e-12	yes	down	71.12	63.49	40.35	12.28	10.4	12.84	58.32	11.84
ENSMUSG00000113593	Zp4-ps	zona pellucida glycoprotein 4, pseudogene [Source:MGI Symbol;Acc:MGI:3690088]	0.235	-2.09125	1.92352e-14	1.40605e-12	yes	down	50.94	51.08	39.09	5.71	5.94	5.98	47.0367	5.87667
ENSMUSG00000001403	Ube2c	ubiquitin-conjugating enzyme E2C [Source:MGI Symbol;Acc:MGI:1915862]	0.323	-1.63091	1.9297e-14	1.40605e-12	yes	down	484.95	321.49	364.14	105.83	101.49	125.76	390.193	111.027
ENSMUSG00000032869	Psmf1	proteasome (prosome, macropain) inhibitor subunit 1 [Source:MGI Symbol;Acc:MGI:1346072]	0.217	-2.20724	2.41145e-14	1.74984e-12	yes	down	36.68	15.27	21.51	4.1	3.27	4.63	24.4867	4
ENSMUSG00000024738	Pga5	pepsinogen 5, group I [Source:MGI Symbol;Acc:MGI:1915935]	0.178	-2.4932	2.55573e-14	1.84693e-12	yes	down	19.18	9.29	12.34	2.56	1.9	1.79	13.6033	2.08333
ENSMUSG00000118420	Gm29788	predicted gene, 29788 [Source:MGI Symbol;Acc:MGI:5588947]	0.145	-2.79012	2.59959e-14	1.87096e-12	yes	down	100.63	103.72	83.24	17.02	13.96	22.93	95.8633	17.97
ENSMUSG00000049314	Fbxw13	F-box and WD-40 domain protein 13 [Source:MGI Symbol;Acc:MGI:3505590]	0.305	-1.71538	2.67717e-14	1.91897e-12	yes	down	56.9	60.17	48.04	17.96	14.75	12.86	55.0367	15.19
ENSMUSG00000024208	Uqcc2	ubiquinol-cytochrome c reductase complex assembly factor 2 [Source:MGI Symbol;Acc:MGI:1914517]	0.246	-2.02561	2.95026e-14	2.10615e-12	yes	down	86.6	79.29	67.21	19.2	17.65	21.97	77.7	19.6067
ENSMUSG00000030717	Nupr1	nuclear protein transcription regulator 1 [Source:MGI Symbol;Acc:MGI:1891834]	9.261	3.21114	3.04153e-14	2.16255e-12	yes	up	14.66	13.48	16.51	24.17	18.18	41.06	14.8833	27.8033
ENSMUSG00000023904	Hcfc1r1	host cell factor C1 regulator 1 (XPO1-dependent) [Source:MGI Symbol;Acc:MGI:2663619]	0.259	-1.94907	3.26132e-14	2.30951e-12	yes	down	220.79	135.38	139.05	33.36	37.01	45.78	165.073	38.7167
ENSMUSG00000022272	Myo10	myosin X [Source:MGI Symbol;Acc:MGI:107716]	0.317	-1.65947	3.62947e-14	2.55994e-12	yes	down	2441.59	2172.26	1991.44	940.17	856.3	1228.14	2201.76	1008.2
ENSMUSG00000031876	Gm45711	predicted gene 45711 [Source:MGI Symbol;Acc:MGI:5804826]	0.23	-2.12303	3.65972e-14	2.57099e-12	yes	down	1116.53	1287.74	739.77	554.16	567.08	386.39	1048.01	502.543
ENSMUSG00000022657	Cd96	CD96 antigen [Source:MGI Symbol;Acc:MGI:1934368]	0.166	-2.59127	3.95751e-14	2.76916e-12	yes	down	43.32	27.34	22.16	4.55	3.76	5.72	30.94	4.67667
ENSMUSG00000020022	Ndufa12	NADH:ubiquinone oxidoreductase subunit A12 [Source:MGI Symbol;Acc:MGI:1913664]	0.099	-3.34097	4.38115e-14	3.05347e-12	yes	down	41.32	26.12	24.23	2.58	1.07	4.67	30.5567	2.77333
ENSMUSG00000023020	Cox14	cytochrome c oxidase assembly protein 14 [Source:MGI Symbol;Acc:MGI:1913629]	0.282	-1.82843	4.45209e-14	3.09069e-12	yes	down	246.71	165.36	132.39	77.24	97.39	88.37	181.487	87.6667
ENSMUSG00000073725	Lmbrd1	LMBR1 domain containing 1 [Source:MGI Symbol;Acc:MGI:1915671]	0.283	-1.82069	4.81828e-14	3.3318e-12	yes	down	40.77	31.33	27.08	6.41	7.21	7.61	33.06	7.07667
ENSMUSG00000086583	Gm15500	predicted pseudogene 15500 [Source:MGI Symbol;Acc:MGI:3782947]	0.364	-1.45783	4.89301e-14	3.37025e-12	yes	down	350.48	318.89	290.92	109.87	111.15	92.44	320.097	104.487
ENSMUSG00000081344	Gm14303	predicted gene 14303 [Source:MGI Symbol;Acc:MGI:3651379]	0.054	-4.20038	5.0086e-14	3.43645e-12	yes	down	414.81	519.78	349.58	58.07	38.08	61.56	428.057	52.57
ENSMUSG00000025499	Hras	Harvey rat sarcoma virus oncogene [Source:MGI Symbol;Acc:MGI:96224]	0.202	-2.30558	5.98814e-14	4.09259e-12	yes	down	33.36	12.69	26.93	4.66	4.14	4.18	24.3267	4.32667
ENSMUSG00000002981	Clptm1	cleft lip and palate associated transmembrane protein 1 [Source:MGI Symbol;Acc:MGI:1927155]	0.165	-2.60374	6.63908e-14	4.51996e-12	yes	down	16.45	5.75	16.61	2.12	1.19	2.02	12.9367	1.77667
ENSMUSG00000086438	Asb17os	ankyrin repeat and SOCS box-containing 17, opposite strand [Source:MGI Symbol;Acc:MGI:1919567]	0.308	-1.69784	6.93069e-14	4.70034e-12	yes	down	1491.36	1495.09	1364.16	754.65	842.1	686.35	1450.2	761.033
ENSMUSG00000014294	Ndufa2	NADH:ubiquinone oxidoreductase subunit A2 [Source:MGI Symbol;Acc:MGI:1343103]	0.224	-2.15692	7.05367e-14	4.76541e-12	yes	down	101.73	95.35	72.68	17.23	15.63	25.05	89.92	19.3033
ENSMUSG00000039206	Daglb	diacylglycerol lipase, beta [Source:MGI Symbol;Acc:MGI:2442032]	0.201	-2.31261	7.39091e-14	4.9742e-12	yes	down	9.31	4.09	7.24	1.38	1.44	1.75	6.88	1.52333
ENSMUSG00000025555	Farp1	FERM, RhoGEF (Arhgef) and pleckstrin domain protein 1 (chondrocyte-derived) [Source:MGI Symbol;Acc:MGI:2446173]	0.217	-2.20321	8.25871e-14	5.53711e-12	yes	down	5.09	3.1	4.8	2.25	1.52	0.91	4.33	1.56
ENSMUSG00000004032	Gstm5	glutathione S-transferase, mu 5 [Source:MGI Symbol;Acc:MGI:1309466]	0.273	-1.87426	8.70736e-14	5.81579e-12	yes	down	1403.88	1617.94	1173.72	337.26	247.82	409.76	1398.51	331.613
ENSMUSG00000020448	Rnf185	ring finger protein 185 [Source:MGI Symbol;Acc:MGI:1922078]	2.857	1.51467	8.78053e-14	5.84253e-12	yes	up	14.92	14.21	22.83	47.31	43.34	33.94	17.32	41.53
ENSMUSG00000022110	Sucla2	succinate-Coenzyme A ligase, ADP-forming, beta subunit [Source:MGI Symbol;Acc:MGI:1306775]	2.633	1.39679	1.04283e-13	6.91284e-12	yes	up	22.99	19.26	22.39	72.24	65.47	58.45	21.5467	65.3867
ENSMUSG00000039252	Lgi2	leucine-rich repeat LGI family, member 2 [Source:MGI Symbol;Acc:MGI:2180196]	0.298	-1.74626	1.2802e-13	8.45462e-12	yes	down	5.14	3.51	6.07	1.27	1.1	1.23	4.90667	1.2
ENSMUSG00000032373	Car12	carbonic anhydrase 12 [Source:MGI Symbol;Acc:MGI:1923709]	0.294	-1.76388	1.28531e-13	8.45665e-12	yes	down	3945.92	4223.95	3997.3	2229.08	2766.79	2221.17	4055.72	2405.68
ENSMUSG00000118563	Gm53031	predicted gene, 53031 [Source:MGI Symbol;Acc:MGI:6388924]	0.322	-1.63554	1.34647e-13	8.82613e-12	yes	down	675.89	568.7	590.92	214.73	243.16	330.19	611.837	262.693
ENSMUSG00000103215	Gm38388	predicted gene, 38388 [Source:MGI Symbol;Acc:MGI:5613624]	0.124	-3.01225	1.51882e-13	9.91902e-12	yes	down	46.07	64.96	21.47	5.78	5.22	5.53	44.1667	5.51
ENSMUSG00000050592	Fam78a	family with sequence similarity 78, member A [Source:MGI Symbol;Acc:MGI:2443569]	0.169	-2.56318	1.54754e-13	1.00693e-11	yes	down	453.95	260.96	309	155.47	112.6	73.35	341.303	113.807
ENSMUSG00000032330	Cox7a2	cytochrome c oxidase subunit 7A2 [Source:MGI Symbol;Acc:MGI:1316715]	0.314	-1.66901	1.57966e-13	1.02405e-11	yes	down	1215.71	1477.4	1042.16	342.39	327.83	373.13	1245.09	347.783
ENSMUSG00000075415	Fnbp1	formin binding protein 1 [Source:MGI Symbol;Acc:MGI:109606]	0.267	-1.90522	1.63326e-13	1.05492e-11	yes	down	1199.74	1171.5	1016.88	498.87	462.99	608.67	1129.37	523.51
ENSMUSG00000035266	Helq	helicase, POLQ-like [Source:MGI Symbol;Acc:MGI:2176740]	2.335	1.22316	1.64914e-13	1.06129e-11	yes	up	61.92	68.85	63.9	162.42	156.32	149.17	64.89	155.97
ENSMUSG00000040506	Ambra1	autophagy/beclin 1 regulator 1 [Source:MGI Symbol;Acc:MGI:2443564]	0.321	-1.6377	1.65851e-13	1.06344e-11	yes	down	4396.48	4762.63	4852.04	2894.36	2862.92	2821.17	4670.38	2859.48
ENSMUSG00000033705	Stard9	START domain containing 9 [Source:MGI Symbol;Acc:MGI:3045258]	0.25	-1.99985	2.01154e-13	1.28512e-11	yes	down	1771.77	1842.79	1381.84	660.48	837.2	839.8	1665.47	779.16
ENSMUSG00000038717	Atp5l	ATP synthase, H+ transporting, mitochondrial F0 complex, subunit G [Source:MGI Symbol;Acc:MGI:1351597]	0.296	-1.7562	2.11452e-13	1.34604e-11	yes	down	411.09	367.69	267.14	92.75	100.48	106.6	348.64	99.9433
ENSMUSG00000089996	Tmsb15b2	thymosin beta 15b2 [Source:MGI Symbol;Acc:MGI:3843061]	0.047	-4.41536	2.17403e-13	1.37894e-11	yes	down	23.99	26.93	18.4	0.52	3.14	4.68	23.1067	2.78
ENSMUSG00000048720	Tbc1d12	TBC1D12: TBC1 domain family, member 12 [Source:MGI Symbol;Acc:MGI:2384803]	0.34	-1.5574	2.26212e-13	1.42967e-11	yes	down	5627.89	4447.49	4372.64	3258.21	3013.02	3376.46	4816.01	3215.9
ENSMUSG00000014313	Cox6c	cytochrome c oxidase subunit 6C [Source:MGI Symbol;Acc:MGI:104614]	0.281	-1.83019	2.51449e-13	1.5835e-11	yes	down	2280.89	2059.75	1418.03	587.45	425.9	603.05	1919.56	538.8
ENSMUSG00000006024	Napa	N-ethylmaleimide sensitive fusion protein attachment protein alpha [Source:MGI Symbol;Acc:MGI:104563]	0.173	-2.52811	2.71038e-13	1.69808e-11	yes	down	9.27	3.83	7.28	1.16	1	1.22	6.79333	1.12667
ENSMUSG00000036896	C1qc	complement component 1, q subcomponent, C chain [Source:MGI Symbol;Acc:MGI:88225]	0.214	-2.22445	2.71569e-13	1.69808e-11	yes	down	853.92	788.52	614.7	238.36	272.52	286.98	752.38	265.953
ENSMUSG00000034755	Pcdh11x	protocadherin 11 X-linked [Source:MGI Symbol;Acc:MGI:2442849]	0.112	-3.15437	3.10203e-13	1.93279e-11	yes	down	26.91	18.13	22.57	1.42	2.76	3.81	22.5367	2.66333
ENSMUSG00000087135	Gm16096	predicted gene 16096 [Source:MGI Symbol;Acc:MGI:3801985]	0.107	-3.22298	3.1942e-13	1.98322e-11	yes	down	18	14.47	8.97	1.13	1.56	0.77	13.8133	1.15333
ENSMUSG00000008153	Clstn3	calsyntenin 3 [Source:MGI Symbol;Acc:MGI:2178323]	0.198	-2.335	3.47241e-13	2.14838e-11	yes	down	457.16	324.26	342.86	156.51	140.51	148.48	374.76	148.5
ENSMUSG00000110463	Gm35998	predicted gene, 35998 [Source:MGI Symbol;Acc:MGI:5595157]	0.076	-3.72615	3.84834e-13	2.37265e-11	yes	down	12.66	7.9	8.92	0.95	0.53	0.53	9.82667	0.67
ENSMUSG00000078956	Gm14221	predicted gene 14221 [Source:MGI Symbol;Acc:MGI:3650696]	0.175	-2.51249	3.88832e-13	2.38895e-11	yes	down	47.63	55.89	40.67	7.29	6.78	11.38	48.0633	8.48333
ENSMUSG00000002043	Trappc6a	trafficking protein particle complex 6A [Source:MGI Symbol;Acc:MGI:1914341]	0.329	-1.60485	4.33502e-13	2.65414e-11	yes	down	3218.22	3717.87	3287.91	1821.17	1405.94	1541.84	3408	1589.65
ENSMUSG00000079658	Eloc	elongin C [Source:MGI Symbol;Acc:MGI:1915173]	0.309	-1.69475	4.67912e-13	2.85491e-11	yes	down	2812.87	3276.4	2261.7	755.08	810.01	864.53	2783.66	809.873
ENSMUSG00000073471	Rsph3a	radial spoke 3A homolog (Chlamydomonas) [Source:MGI Symbol;Acc:MGI:1914082]	0.27	-1.88639	4.85763e-13	2.95361e-11	yes	down	79.01	53.85	48.23	13.01	18.33	12.43	60.3633	14.59
ENSMUSG00000006711	D130043K22Rik	RIKEN cDNA D130043K22 gene [Source:MGI Symbol;Acc:MGI:3036268]	0.24	-2.058	4.96334e-13	3.00751e-11	yes	down	870.75	1106.15	870.31	536.98	511	354.22	949.07	467.4
ENSMUSG00000025464	Paox	polyamine oxidase (exo-N4-amino) [Source:MGI Symbol;Acc:MGI:1916983]	0.26	-1.94247	5.23713e-13	3.16255e-11	yes	down	39.67	22.4	33.55	5	5.98	7.01	31.8733	5.99667
ENSMUSG00000085586	Gm11613	predicted gene 11613 [Source:MGI Symbol;Acc:MGI:3651819]	0.216	-2.21155	5.49157e-13	3.30487e-11	yes	down	178.29	288.82	177.55	64.39	43.61	58.15	214.887	55.3833
ENSMUSG00000027939	Nup210l	nucleoporin 210-like [Source:MGI Symbol;Acc:MGI:1924845]	0.173	-2.53125	5.80623e-13	3.48235e-11	yes	down	21.72	28.9	30.63	4.55	4.69	4.59	27.0833	4.61
ENSMUSG00000108293	Pla2g4c-ps	phospholipase A2, group IVC (cytosolic, calcium-independent), pseudogene [Source:MGI Symbol;Acc:MGI:5645818]	0.218	-2.197	5.99875e-13	3.58562e-11	yes	down	2078.49	2545.67	2015.82	638.15	1067.55	1023.33	2213.33	909.677
ENSMUSG00000020633	Dcdc2c	doublecortin domain containing 2C [Source:MGI Symbol;Acc:MGI:1915761]	0.119	-3.07083	6.80437e-13	4.05343e-11	yes	down	7.03	12.76	11.96	1.97	0.49	1.25	10.5833	1.23667
ENSMUSG00000040430	Pitpnc1	phosphatidylinositol transfer protein, cytoplasmic 1 [Source:MGI Symbol;Acc:MGI:1919045]	0.304	-1.71843	7.04447e-13	4.18233e-11	yes	down	1722.16	1856.78	1277.18	607.32	450.11	521.17	1618.71	526.2
ENSMUSG00000024120	Lrpprc	leucine-rich PPR-motif containing [Source:MGI Symbol;Acc:MGI:1919666]	0.33	-1.60042	7.08945e-13	4.19491e-11	yes	down	158.03	177.14	135.22	51.43	44.63	49.24	156.797	48.4333
ENSMUSG00000105034	Gm43348	predicted gene 43348 [Source:MGI Symbol;Acc:MGI:5663485]	0.29	-1.78514	7.30952e-13	4.31066e-11	yes	down	149.46	124.51	90.09	29.28	31.34	30.45	121.353	30.3567
ENSMUSG00000105107	Gm43412	predicted gene 43412 [Source:MGI Symbol;Acc:MGI:5663549]	0.3	-1.73568	7.45244e-13	4.38029e-11	yes	down	26.78	27.06	22.71	5.3	6.83	7.49	25.5167	6.54
ENSMUSG00000002031	Ift46	intraflagellar transport 46 [Source:MGI Symbol;Acc:MGI:1923818]	0.338	-1.56355	7.82447e-13	4.58369e-11	yes	down	126.07	303.63	311.31	140.82	107.09	198.83	247.003	148.913
ENSMUSG00000058318	Phf21a	PHD finger protein 21A [Source:MGI Symbol;Acc:MGI:2384756]	0.297	-1.75193	8.06211e-13	4.70726e-11	yes	down	915.87	810.26	695.67	261.58	350.08	379.89	807.267	330.517
ENSMUSG00000048038	Ccdc187	coiled-coil domain containing 187 [Source:MGI Symbol;Acc:MGI:3045295]	0.271	-1.88304	8.58367e-13	4.99524e-11	yes	down	990.77	1085.49	921.96	493.07	520.29	529.27	999.407	514.21
ENSMUSG00000044792	Isca1	iron-sulfur cluster assembly 1 [Source:MGI Symbol;Acc:MGI:1916296]	0.256	-1.96655	8.84892e-13	5.11903e-11	yes	down	47.36	19.9	35.67	8.4	7.92	6.38	34.31	7.56667
ENSMUSG00000026024	Als2	alsin Rho guanine nucleotide exchange factor [Source:MGI Symbol;Acc:MGI:1921268]	0.258	-1.95513	8.85445e-13	5.11903e-11	yes	down	1485.75	1602.59	1296.8	537.67	865.06	568.52	1461.71	657.083
ENSMUSG00000057506	Bloc1s2	biogenesis of lysosomal organelles complex-1, subunit 2 [Source:MGI Symbol;Acc:MGI:1920939]	0.281	-1.83339	9.81259e-13	5.65442e-11	yes	down	1971.34	2178.56	1607.55	1049.49	1062.98	1090.31	1919.15	1067.59
ENSMUSG00000017781	Pitpna	phosphatidylinositol transfer protein, alpha [Source:MGI Symbol;Acc:MGI:99887]	0.291	-1.77857	1.07392e-12	6.15288e-11	yes	down	10924.1	11152.6	9167.07	4316.49	5819.68	5847.48	10414.6	5327.88
ENSMUSG00000030170	Wnt5b	wingless-type MMTV integration site family, member 5B [Source:MGI Symbol;Acc:MGI:98959]	0.212	-2.23776	1.07474e-12	6.15288e-11	yes	down	111.84	74.62	90.24	19.76	25.88	24.85	92.2333	23.4967
ENSMUSG00000085025	Gm13715	predicted gene 13715 [Source:MGI Symbol;Acc:MGI:3650277]	0.228	-2.13228	1.27282e-12	7.2633e-11	yes	down	72.97	62.65	55.44	19.36	14.16	13.77	63.6867	15.7633
ENSMUSG00000079677	Fdx2	ferredoxin 2 [Source:MGI Symbol;Acc:MGI:1915415]	0.141	-2.82657	1.29584e-12	7.3708e-11	yes	down	15.96	8	17.37	1.82	1.93	1.36	13.7767	1.70333
ENSMUSG00000006932	Ctnnb1	catenin (cadherin associated protein), beta 1 [Source:MGI Symbol;Acc:MGI:88276]	2.677	1.42046	1.45379e-12	8.24264e-11	yes	up	103.14	125.29	184.16	332.34	314.71	300.77	137.53	315.94
ENSMUSG00000040322	Slc25a24	solute carrier family 25 (mitochondrial carrier, phosphate carrier), member 24 [Source:MGI Symbol;Acc:MGI:1917160]	0.223	-2.16225	1.52699e-12	8.62996e-11	yes	down	436.77	641.83	479.07	167.03	170.94	157.82	519.223	165.263
ENSMUSG00000097715	Gpr137b-ps	G protein-coupled receptor 137B, pseudogene [Source:MGI Symbol;Acc:MGI:3710533]	0.227	-2.13975	1.55119e-12	8.73871e-11	yes	down	34.62	14.29	22.61	5.7	4.64	4.59	23.84	4.97667
ENSMUSG00000052456	Get3	guided entry of tail-anchored proteins factor 3, ATPase [Source:MGI Symbol;Acc:MGI:1928379]	0.158	-2.65927	1.63533e-12	9.18337e-11	yes	down	17.85	7.27	14.47	2.7	1.44	1.31	13.1967	1.81667
ENSMUSG00000115154	Gm49067	predicted gene, 49067 [Source:MGI Symbol;Acc:MGI:6118449]	0.179	-2.48252	1.9174e-12	1.07332e-10	yes	down	1222.34	1802.48	772.49	489.02	529.6	422.96	1265.77	480.527
ENSMUSG00000020737	Jpt1	Jupiter microtubule associated homolog 1 [Source:MGI Symbol;Acc:MGI:1096361]	0.295	-1.76354	1.99651e-12	1.11406e-10	yes	down	68.79	56.73	45.33	21.03	14.35	18.91	56.95	18.0967
ENSMUSG00000109814	Gm45847	predicted gene 45847 [Source:MGI Symbol;Acc:MGI:5804962]	0.225	-2.15004	2.13836e-12	1.18946e-10	yes	down	763.88	895.71	721.23	435.57	224.15	381.67	793.607	347.13
ENSMUSG00000024742	Fen1	flap structure specific endonuclease 1 [Source:MGI Symbol;Acc:MGI:102779]	0.236	-2.08484	2.24432e-12	1.24447e-10	yes	down	1318.02	1444.02	991.74	410.12	526.2	685.37	1251.26	540.563
ENSMUSG00000096576	Oog1	oogenesin 1 [Source:MGI Symbol;Acc:MGI:2679150]	3.406	1.76827	2.30451e-12	1.27384e-10	yes	up	579.01	617.93	614.11	2492.42	1874.11	1056.66	603.683	1807.73
ENSMUSG00000096278	Dcpp2	demilune cell and parotid protein 2 [Source:MGI Symbol;Acc:MGI:3644062]	0.214	-2.22487	2.60892e-12	1.4376e-10	yes	down	47.14	26.42	34.14	20.32	22.49	24.81	35.9	22.54
ENSMUSG00000078442	Ccdc105	coiled-coil domain containing 105 [Source:MGI Symbol;Acc:MGI:1918226]	0.223	-2.16754	2.80639e-12	1.54159e-10	yes	down	7.37	7.23	6.97	1.23	1.43	1.48	7.19	1.38
ENSMUSG00000024234	Mtpap	mitochondrial poly(A) polymerase [Source:MGI Symbol;Acc:MGI:1914690]	2.433	1.28273	2.87189e-12	1.57267e-10	yes	up	53.74	51.95	52.53	115.79	123.07	90.42	52.74	109.76
ENSMUSG00000020532	Acaca	acetyl-Coenzyme A carboxylase alpha [Source:MGI Symbol;Acc:MGI:108451]	0.295	-1.76173	3.16808e-12	1.72949e-10	yes	down	1416.16	1576.19	1514.41	872.91	807.34	909.02	1502.25	863.09
ENSMUSG00000062012	Zfp13	zinc finger protein 13 [Source:MGI Symbol;Acc:MGI:99159]	0.127	-2.97685	3.24251e-12	1.76467e-10	yes	down	174.29	274.23	225.52	33.87	79.94	33.52	224.68	49.11
ENSMUSG00000027952	Pmvk	phosphomevalonate kinase [Source:MGI Symbol;Acc:MGI:1915853]	0.223	-2.16591	3.3241e-12	1.8035e-10	yes	down	457.03	385.1	421.34	300.46	172.7	107.37	421.157	193.51
ENSMUSG00000063851	Rnf183	ring finger protein 183 [Source:MGI Symbol;Acc:MGI:1923322]	0.248	-2.01439	3.36198e-12	1.81846e-10	yes	down	135.39	115.75	129.15	21.43	33.59	41.68	126.763	32.2333
ENSMUSG00000019837	Gtf3c6	general transcription factor IIIC, polypeptide 6, alpha [Source:MGI Symbol;Acc:MGI:1914621]	0.257	-1.9629	3.41132e-12	1.83951e-10	yes	down	1090.66	1022.53	957.78	231.41	440.53	443.86	1023.66	371.933
ENSMUSG00000050663	Trhde	TRH-degrading enzyme [Source:MGI Symbol;Acc:MGI:2384311]	0.127	-2.97639	3.53197e-12	1.89875e-10	yes	down	14.07	13.91	7.26	1.27	0.55	2.07	11.7467	1.29667
ENSMUSG00000030008	Pradc1	protease-associated domain containing 1 [Source:MGI Symbol;Acc:MGI:1920577]	0.287	-1.80087	4.14419e-12	2.22111e-10	yes	down	32.8	22.27	26.43	8.53	5.75	6.57	27.1667	6.95
ENSMUSG00000011877	Git1	GIT ArfGAP 1 [Source:MGI Symbol;Acc:MGI:1927140]	0.201	-2.31716	4.33247e-12	2.31498e-10	yes	down	8.51	13.89	13.28	1.03	1.32	2.45	11.8933	1.6
ENSMUSG00000047045	Tmem164	transmembrane protein 164 [Source:MGI Symbol;Acc:MGI:2148020]	0.287	-1.80219	4.47536e-12	2.38411e-10	yes	down	70.33	80.03	47.76	31.48	34.8	38.09	66.04	34.79
ENSMUSG00000031533	Mrps31	mitochondrial ribosomal protein S31 [Source:MGI Symbol;Acc:MGI:1913153]	0.341	-1.55162	4.57265e-12	2.4286e-10	yes	down	155.73	226.87	180.47	55.81	50.34	57.55	187.69	54.5667
ENSMUSG00000009927	Rps25	ribosomal protein S25 [Source:MGI Symbol;Acc:MGI:1922867]	0.257	-1.96276	4.73221e-12	2.5058e-10	yes	down	117.49	182.84	116.69	24.42	27.45	33.65	139.007	28.5067
ENSMUSG00000025962	Fastkd2	FAST kinase domains 2 [Source:MGI Symbol;Acc:MGI:1922869]	4.081	2.029	4.79041e-12	2.52902e-10	yes	up	1.81	5.38	5.13	25.81	13.83	7.62	4.10667	15.7533
ENSMUSG00000030610	Det1	de-etiolated homolog 1 (Arabidopsis) [Source:MGI Symbol;Acc:MGI:1923625]	0.206	-2.27745	4.82018e-12	2.53714e-10	yes	down	6.56	5.62	5.61	0.77	1.19	1.37	5.93	1.11
ENSMUSG00000094651	Gal3st2	galactose-3-O-sulfotransferase 2 [Source:MGI Symbol;Acc:MGI:2685834]	0.237	-2.07556	5.03616e-12	2.64293e-10	yes	down	442.1	518.84	662.01	355.07	214.66	165.83	540.983	245.187
ENSMUSG00000062127	Cttnbp2nl	CTTNBP2 N-terminal like [Source:MGI Symbol;Acc:MGI:1933137]	2.476	1.3079	5.05368e-12	2.64426e-10	yes	up	18.36	24.01	24.3	24.76	30.04	22.64	22.2233	25.8133
ENSMUSG00000026239	Pde6d	phosphodiesterase 6D, cGMP-specific, rod, delta [Source:MGI Symbol;Acc:MGI:1270843]	0.262	-1.93301	5.38645e-12	2.81004e-10	yes	down	200.97	98.2	96.97	36.49	31.33	34.65	132.047	34.1567
ENSMUSG00000079273	Gm17165	predicted gene 17165 [Source:MGI Symbol;Acc:MGI:4937992]	0.104	-3.26251	5.52367e-12	2.87312e-10	yes	down	16.85	13.75	11.5	2.15	1.35	0.9	14.0333	1.46667
ENSMUSG00000027615	Hps3	HPS3, biogenesis of lysosomal organelles complex 2 subunit 1 [Source:MGI Symbol;Acc:MGI:2153839]	0.323	-1.63149	5.69224e-12	2.95209e-10	yes	down	2708.32	2426.55	1692.22	1150.44	1329.93	1148.69	2275.7	1209.69
ENSMUSG00000114337	Gm48704	predicted gene, 48704 [Source:MGI Symbol;Acc:MGI:6098344]	0.29	-1.78651	5.81888e-12	3.00892e-10	yes	down	123.63	100.69	72.22	28.96	20.51	26.75	98.8467	25.4067
ENSMUSG00000022889	Mrpl39	mitochondrial ribosomal protein L39 [Source:MGI Symbol;Acc:MGI:1351620]	0.293	-1.77091	6.01734e-12	3.10245e-10	yes	down	66.18	56.92	51.18	25.34	26.48	12.35	58.0933	21.39
ENSMUSG00000029499	Pxmp2	peroxisomal membrane protein 2 [Source:MGI Symbol;Acc:MGI:107487]	0.323	-1.63244	6.15641e-12	3.1649e-10	yes	down	29.95	21.49	30.94	7.88	6.82	8.13	27.46	7.61
ENSMUSG00000034422	Parp14	poly (ADP-ribose) polymerase family, member 14 [Source:MGI Symbol;Acc:MGI:1919489]	0.236	-2.08339	6.5599e-12	3.36252e-10	yes	down	481.05	377.28	313.91	119.27	184.54	145.92	390.747	149.91
ENSMUSG00000039157	Fam102a	family with sequence similarity 102, member A [Source:MGI Symbol;Acc:MGI:2138935]	0.219	-2.19413	6.69314e-12	3.42087e-10	yes	down	347.27	427.58	399.37	129.25	240.94	115.68	391.407	161.957
ENSMUSG00000081176	H3f3a-ps2	H3.3 histone A, pseudogene 2 [Source:MGI Symbol;Acc:MGI:1101758]	0.125	-3.00064	6.82386e-12	3.47761e-10	yes	down	30.58	32.37	24.48	1.49	1.79	6.24	29.1433	3.17333
ENSMUSG00000038507	Parp12	poly (ADP-ribose) polymerase family, member 12 [Source:MGI Symbol;Acc:MGI:2143990]	2.364	1.24094	6.98407e-12	3.53967e-10	yes	up	126.38	142.49	192.07	314.79	321.65	280.19	153.647	305.543
ENSMUSG00000042817	Flt3	FMS-like tyrosine kinase 3 [Source:MGI Symbol;Acc:MGI:95559]	0.336	-1.57336	6.99339e-12	3.53967e-10	yes	down	5176.69	4539.17	4234.64	2969.58	2873.25	3379.78	4650.17	3074.2
ENSMUSG00000054717	Hmgb2	high mobility group box 2 [Source:MGI Symbol;Acc:MGI:96157]	0.355	-1.49368	7.00587e-12	3.53967e-10	yes	down	477.23	750.6	711.93	259.5	328.14	352.5	646.587	313.38
ENSMUSG00000022816	Fstl1	follistatin-like 1 [Source:MGI Symbol;Acc:MGI:102793]	0.232	-2.10938	7.36722e-12	3.71161e-10	yes	down	58.54	49.59	37.23	8.31	8.04	8.78	48.4533	8.37667
ENSMUSG00000027364	Usp50	ubiquitin specific peptidase 50 [Source:MGI Symbol;Acc:MGI:1922333]	0.212	-2.24016	7.88473e-12	3.96101e-10	yes	down	37.07	20.17	16.52	4.07	4.01	5.84	24.5867	4.64
ENSMUSG00000115171	Gm48943	predicted gene, 48943 [Source:MGI Symbol;Acc:MGI:6118265]	0.289	-1.79028	7.92177e-12	3.96831e-10	yes	down	807.72	751	709.47	335.5	233.67	421.72	756.063	330.297
ENSMUSG00000014301	Pam16	presequence translocase-asssociated motor 16 homolog (S. cerevisiae) [Source:MGI Symbol;Acc:MGI:1913699]	0.322	-1.63677	7.9912e-12	3.99175e-10	yes	down	524.85	322.99	319.07	123.32	102.39	130.2	388.97	118.637
ENSMUSG00000040420	Cdh18	cadherin 18 [Source:MGI Symbol;Acc:MGI:1344366]	0.327	-1.6128	8.24478e-12	4.10679e-10	yes	down	1497.31	1548.9	1503.11	947.36	822.19	1001.44	1516.44	923.663
ENSMUSG00000007570	Fance	Fanconi anemia, complementation group E [Source:MGI Symbol;Acc:MGI:1920025]	0.246	-2.02341	8.38496e-12	4.16485e-10	yes	down	822.83	771.47	800.95	122.9	104.57	246.7	798.417	158.057
ENSMUSG00000092329	Galnt2l	polypeptide N-acetylgalactosaminyltransferase 2-like [Source:MGI Symbol;Acc:MGI:5141853]	0.365	-1.45394	8.6717e-12	4.29517e-10	yes	down	4175.37	4815.24	3656.44	1623.72	2310.02	2211.68	4215.68	2048.47
ENSMUSG00000096445	Dcpp1	demilune cell and parotid protein 1 [Source:MGI Symbol;Acc:MGI:105949]	0.094	-3.40505	8.79188e-12	4.3425e-10	yes	down	32.26	9.46	17.82	1.46	5.85	2.02	19.8467	3.11
ENSMUSG00000104932	Gm40323	predicted gene, 40323 [Source:MGI Symbol;Acc:MGI:5623208]	0.336	-1.57152	9.80391e-12	4.82883e-10	yes	down	1688.65	1228.34	1165.38	899.89	851.71	907.9	1360.79	886.5
ENSMUSG00000041720	Pi4ka	phosphatidylinositol 4-kinase alpha [Source:MGI Symbol;Acc:MGI:2448506]	0.229	-2.12927	9.91237e-12	4.86866e-10	yes	down	337.8	277.86	120.81	35.08	70.15	46.94	245.49	50.7233
ENSMUSG00000028703	Lrrc41	leucine rich repeat containing 41 [Source:MGI Symbol;Acc:MGI:2441984]	0.187	-2.41558	1.00451e-11	4.92014e-10	yes	down	3.97	2.74	3.68	0.55	0.47	1.43	3.46333	0.816667
ENSMUSG00000057841	Rpl32	ribosomal protein L32 [Source:MGI Symbol;Acc:MGI:98038]	0.329	-1.60302	1.0349e-11	5.05384e-10	yes	down	510.91	631.29	433.76	165.97	168.33	176.95	525.32	170.417
ENSMUSG00000105834	4930592C13Rik	RIKEN cDNA 4930592C13 gene [Source:MGI Symbol;Acc:MGI:2686503]	0.108	-3.21321	1.03754e-11	5.05384e-10	yes	down	11.95	10.53	10.76	1.38	1.36	0.67	11.08	1.13667
ENSMUSG00000022788	Fgd4	FYVE, RhoGEF and PH domain containing 4 [Source:MGI Symbol;Acc:MGI:2183747]	0.297	-1.75074	1.06381e-11	5.16752e-10	yes	down	732.57	885.99	788.13	393.62	293.25	238.04	802.23	308.303
ENSMUSG00000053565	Eif3k	eukaryotic translation initiation factor 3, subunit K [Source:MGI Symbol;Acc:MGI:1921080]	0.324	-1.62745	1.087e-11	5.26569e-10	yes	down	962.36	1057.93	922.03	576.61	536.24	697.78	980.773	603.543
ENSMUSG00000029650	Slc46a3	solute carrier family 46, member 3 [Source:MGI Symbol;Acc:MGI:1918956]	0.189	-2.40346	1.10004e-11	5.31424e-10	yes	down	274.09	224.95	274.97	135.92	87.09	61.74	258.003	94.9167
ENSMUSG00000051185	Fam174a	family with sequence similarity 174, member A [Source:MGI Symbol;Acc:MGI:1914948]	0.191	-2.39162	1.21344e-11	5.84606e-10	yes	down	8.61	3.88	5.94	1.06	0.89	1	6.14333	0.983333
ENSMUSG00000024359	Hspa9	heat shock protein 9 [Source:MGI Symbol;Acc:MGI:96245]	2.472	1.30546	1.39181e-11	6.68711e-10	yes	up	23.54	23.68	38.9	61.47	58.69	55.49	28.7067	58.55
ENSMUSG00000029076	Sdf4	stromal cell derived factor 4 [Source:MGI Symbol;Acc:MGI:108079]	0.227	-2.13955	1.45059e-11	6.95062e-10	yes	down	15.84	13	13.62	1.82	2.13	4.51	14.1533	2.82
ENSMUSG00000036299	BC031181	cDNA sequence BC031181 [Source:MGI Symbol;Acc:MGI:3039614]	0.279	-1.84425	1.57079e-11	7.50617e-10	yes	down	77.31	60.94	46.61	22.31	13.4	14.09	61.62	16.6
ENSMUSG00000108676	1700123J17Rik	RIKEN cDNA 1700123J17 gene [Source:MGI Symbol;Acc:MGI:1923978]	0.297	-1.75358	1.87968e-11	8.95795e-10	yes	down	169.97	118.72	144.78	36.23	42.59	55.3	144.49	44.7067
ENSMUSG00000078435	AU041133	expressed sequence AU041133 [Source:MGI Symbol;Acc:MGI:2143755]	0.197	-2.34262	1.90142e-11	9.03714e-10	yes	down	328.22	475.28	260.75	47.9	82.9	88.96	354.75	73.2533
ENSMUSG00000025817	Nudt5	nudix (nucleoside diphosphate linked moiety X)-type motif 5 [Source:MGI Symbol;Acc:MGI:1858232]	0.394	-1.34318	2.09516e-11	9.93115e-10	yes	down	172.78	110.31	140.38	53.86	47.03	38.7	141.157	46.53
ENSMUSG00000038354	Ankrd35	ankyrin repeat domain 35 [Source:MGI Symbol;Acc:MGI:2442590]	0.257	-1.95934	2.11166e-11	9.98254e-10	yes	down	511.33	415.49	351.97	200.15	192.94	210.61	426.263	201.233
ENSMUSG00000028673	Fuca1	fucosidase, alpha-L- 1, tissue [Source:MGI Symbol;Acc:MGI:95593]	0.19	-2.39896	2.12542e-11	1.00207e-09	yes	down	5.37	5.04	4.5	1.04	1.5	0.51	4.97	1.01667
ENSMUSG00000062933	Gm10123	predicted pseudogene 10123 [Source:MGI Symbol;Acc:MGI:3704342]	0.269	-1.89621	2.13711e-11	1.0049e-09	yes	down	401.46	532.43	323.84	120.45	84.15	138.52	419.243	114.373
ENSMUSG00000020262	Adarb1	adenosine deaminase, RNA-specific, B1 [Source:MGI Symbol;Acc:MGI:891999]	0.277	-1.85024	2.15256e-11	1.00947e-09	yes	down	1170.63	1239.84	921.41	245.6	446.09	293.48	1110.63	328.39
ENSMUSG00000028344	Invs	inversin [Source:MGI Symbol;Acc:MGI:1335082]	0.287	-1.7999	2.22794e-11	1.04205e-09	yes	down	674.94	709.71	557.44	432.98	301.43	327.6	647.363	354.003
ENSMUSG00000106654	Gm2623	predicted gene 2623 [Source:MGI Symbol;Acc:MGI:3780791]	0.135	-2.88496	2.27643e-11	1.06191e-09	yes	down	232.16	290.78	140.82	67.98	57	44.64	221.253	56.54
ENSMUSG00000026750	Psmb7	proteasome (prosome, macropain) subunit, beta type 7 [Source:MGI Symbol;Acc:MGI:107637]	0.182	-2.45944	2.36671e-11	1.09971e-09	yes	down	56.28	19.22	23.3	4.92	4.59	5.71	32.9333	5.07333
ENSMUSG00000062995	Ica1	islet cell autoantigen 1 [Source:MGI Symbol;Acc:MGI:96391]	2.479	1.30956	2.36992e-11	1.09971e-09	yes	up	63.91	77.36	81.47	165.43	168.13	121.28	74.2467	151.613
ENSMUSG00000005718	Tfap4	transcription factor AP4 [Source:MGI Symbol;Acc:MGI:103239]	0.21	-2.25081	2.402e-11	1.10896e-09	yes	down	28.21	33.17	34.25	6.47	3.69	6.66	31.8767	5.60667
ENSMUSG00000042684	Npl	N-acetylneuraminate pyruvate lyase [Source:MGI Symbol;Acc:MGI:1921341]	0.167	-2.58357	2.40245e-11	1.10896e-09	yes	down	86.9	96.14	69.67	16.02	19.39	19.95	84.2367	18.4533
ENSMUSG00000061787	Rps17	ribosomal protein S17 [Source:MGI Symbol;Acc:MGI:1309526]	0.181	-2.46777	2.4266e-11	1.11719e-09	yes	down	35.34	35.04	26.68	6.47	4.13	7.21	32.3533	5.93667
ENSMUSG00000045312	Lhfpl2	lipoma HMGIC fusion partner-like 2 [Source:MGI Symbol;Acc:MGI:2145236]	0.295	-1.7598	2.56743e-11	1.17894e-09	yes	down	3.45	3.13	4.28	1	0.86	0.78	3.62	0.88
ENSMUSG00000024947	Men1	multiple endocrine neoplasia 1 [Source:MGI Symbol;Acc:MGI:1316736]	0.075	-3.74642	2.62176e-11	1.19971e-09	yes	down	3.54	1.18	2.69	0.21	0.09	0.14	2.47	0.146667
ENSMUSG00000074195	Clca4b	chloride channel accessory 4B [Source:MGI Symbol;Acc:MGI:2139790]	0.21	-2.24816	2.62626e-11	1.19971e-09	yes	down	1061.6	1470.52	970.7	309.82	455.29	558.71	1167.61	441.273
ENSMUSG00000097290	1300002E11Rik	RIKEN cDNA 1300002E11 gene [Source:MGI Symbol;Acc:MGI:1919001]	0.365	-1.45517	2.64056e-11	1.20313e-09	yes	down	193.94	217.68	177.04	75.4	60.33	63.75	196.22	66.4933
ENSMUSG00000020912	Krt12	keratin 12 [Source:MGI Symbol;Acc:MGI:96687]	0.31	-1.69155	2.72462e-11	1.23823e-09	yes	down	124.11	120.84	82.78	32.59	23.72	33.11	109.243	29.8067
ENSMUSG00000061906	Ugt2b38	UDP glucuronosyltransferase 2 family, polypeptide B38 [Source:MGI Symbol;Acc:MGI:2140794]	0.309	-1.69427	2.77457e-11	1.25769e-09	yes	down	46.22	42.8	33.17	15.18	12.29	11.59	40.73	13.02
ENSMUSG00000114052	Gm48616	predicted gene, 48616 [Source:MGI Symbol;Acc:MGI:6098208]	0.137	-2.87115	3.17893e-11	1.43729e-09	yes	down	136.78	270.76	272	70.93	56.93	45.03	226.513	57.63
ENSMUSG00000063838	Cdc42ep5	CDC42 effector protein (Rho GTPase binding) 5 [Source:MGI Symbol;Acc:MGI:1929745]	0.247	-2.01799	3.19337e-11	1.44012e-09	yes	down	136.39	144.43	97.51	38.2	35.9	38.97	126.11	37.69
ENSMUSG00000037979	Ccdc92	coiled-coil domain containing 92 [Source:MGI Symbol;Acc:MGI:106485]	0.309	-1.69327	3.51134e-11	1.57947e-09	yes	down	26.31	20.46	28.92	8.71	6.66	5.39	25.23	6.92
ENSMUSG00000022102	Dok2	docking protein 2 [Source:MGI Symbol;Acc:MGI:1332623]	0.224	-2.15718	3.55251e-11	1.59393e-09	yes	down	468.94	313.69	285.37	177	146.59	145.11	356	156.233
ENSMUSG00000097047	1110020A21Rik	RIKEN cDNA 1110020A21 gene [Source:MGI Symbol;Acc:MGI:1915781]	0.181	-2.46723	3.74939e-11	1.678e-09	yes	down	12.42	11.99	12.8	2.11	1.57	2.31	12.4033	1.99667
ENSMUSG00000006941	Eif1b	eukaryotic translation initiation factor 1B [Source:MGI Symbol;Acc:MGI:1916219]	0.44	-1.18463	3.90299e-11	1.74231e-09	yes	down	510.85	526.97	541.48	182.36	201.39	209.19	526.433	197.647
ENSMUSG00000029478	Ncor2	nuclear receptor co-repressor 2 [Source:MGI Symbol;Acc:MGI:1337080]	0.294	-1.76693	4.49403e-11	2.00109e-09	yes	down	151.17	217.85	153.69	45.46	55.82	56.88	174.237	52.72
ENSMUSG00000027162	Lin7c	lin-7 homolog C (C. elegans) [Source:MGI Symbol;Acc:MGI:1330839]	2.204	1.14005	4.87108e-11	2.16352e-09	yes	up	41.91	56.53	53.12	75.25	76.92	84.2	50.52	78.79
ENSMUSG00000085102	1700010K24Rik	RIKEN cDNA 1700010K24 gene [Source:MGI Symbol;Acc:MGI:1922690]	0.148	-2.75731	5.03168e-11	2.22924e-09	yes	down	98.31	97.53	51.24	15.15	6.27	19.79	82.36	13.7367
ENSMUSG00000021134	Srsf5	serine and arginine-rich splicing factor 5 [Source:MGI Symbol;Acc:MGI:98287]	2.473	1.30599	5.38033e-11	2.37773e-09	yes	up	27.64	32.94	31.87	65.17	73.38	58.66	30.8167	65.7367
ENSMUSG00000086205	Gm12679	predicted gene 12679 [Source:MGI Symbol;Acc:MGI:3650924]	0.093	-3.42163	5.45012e-11	2.40255e-09	yes	down	134.3	107.71	52.01	4.85	11.99	20.13	98.0067	12.3233
ENSMUSG00000111683	Gm49367	predicted gene, 49367 [Source:MGI Symbol;Acc:MGI:6121581]	0.4	-1.321	5.47214e-11	2.40624e-09	yes	down	784.37	749.16	653.92	255.04	263.08	288.07	729.15	268.73
ENSMUSG00000042293	Gm5617	predicted gene 5617 [Source:MGI Symbol;Acc:MGI:3643566]	0.086	-3.54154	5.52814e-11	2.42201e-09	yes	down	19.04	13.25	13.49	0.82	0.8	2.15	15.26	1.25667
ENSMUSG00000003282	Plag1	pleiomorphic adenoma gene 1 [Source:MGI Symbol;Acc:MGI:1891916]	2.422	1.27629	5.53547e-11	2.42201e-09	yes	up	5.16	4.62	7.24	9.13	7.37	6.62	5.67333	7.70667
ENSMUSG00000042757	Tmem108	transmembrane protein 108 [Source:MGI Symbol;Acc:MGI:1932411]	0.335	-1.57926	5.72727e-11	2.49973e-09	yes	down	61.93	43.99	56.95	11.18	12	10.16	54.29	11.1133
ENSMUSG00000029452	Tmem116	transmembrane protein 116 [Source:MGI Symbol;Acc:MGI:1924712]	0.282	-1.82783	6.27998e-11	2.73419e-09	yes	down	31.46	25.68	22.14	7.69	8.26	5.65	26.4267	7.2
ENSMUSG00000036377	Cracd	capping protein inhibiting regulator of actin [Source:MGI Symbol;Acc:MGI:2444817]	0.243	-2.04054	6.32078e-11	2.74518e-09	yes	down	43.23	34.36	29.39	8.99	3.88	8.46	35.66	7.11
ENSMUSG00000079845	Xlr4a	X-linked lymphocyte-regulated 4A [Source:MGI Symbol;Acc:MGI:3574098]	2.919	1.54547	6.42786e-11	2.78483e-09	yes	up	22.46	25.36	22.51	65.58	60.59	40.72	23.4433	55.63
ENSMUSG00000039860	Srrm3	serine/arginine repetitive matrix 3 [Source:MGI Symbol;Acc:MGI:1920309]	0.237	-2.07996	6.80266e-11	2.93998e-09	yes	down	261.73	299.46	246.34	94.34	65.91	103.96	269.177	88.07
ENSMUSG00000032826	Ank2	ankyrin 2, brain [Source:MGI Symbol;Acc:MGI:88025]	0.268	-1.90008	7.27188e-11	3.13509e-09	yes	down	286	262.06	289.61	183.28	115.75	110.94	279.223	136.657
ENSMUSG00000067870	Rpl31-ps8	ribosomal protein L31, pseudogene 8 [Source:MGI Symbol;Acc:MGI:3647726]	0.12	-3.06204	7.45754e-11	3.2039e-09	yes	down	45.86	59.42	58.71	10.57	11.12	1.39	54.6633	7.69333
ENSMUSG00000050708	Ftl1	ferritin light polypeptide 1 [Source:MGI Symbol;Acc:MGI:95589]	0.34	-1.55619	7.46784e-11	3.2039e-09	yes	down	214.85	163.03	209.02	71.25	38.37	66.12	195.633	58.58
ENSMUSG00000026807	Ak8	adenylate kinase 8 [Source:MGI Symbol;Acc:MGI:1916120]	0.301	-1.73218	7.73179e-11	3.30909e-09	yes	down	1397.93	1615.77	1360.8	899.15	747.16	953.05	1458.17	866.453
ENSMUSG00000025153	Fasn	fatty acid synthase [Source:MGI Symbol;Acc:MGI:95485]	0.226	-2.14826	7.93505e-11	3.38786e-09	yes	down	40.53	15.03	32.99	3.7	6.51	6.16	29.5167	5.45667
ENSMUSG00000006589	Aprt	adenine phosphoribosyl transferase [Source:MGI Symbol;Acc:MGI:88061]	0.18	-2.47552	8.00766e-11	3.41061e-09	yes	down	18.43	11.95	18.71	2.28	2.71	2.99	16.3633	2.66
ENSMUSG00000040767	Snrnp25	small nuclear ribonucleoprotein 25 (U11/U12) [Source:MGI Symbol;Acc:MGI:1925622]	0.134	-2.90291	8.03633e-11	3.41457e-09	yes	down	19.88	11.51	7.75	1.67	1.76	1.22	13.0467	1.55
ENSMUSG00000035171	1110059E24Rik	RIKEN cDNA 1110059E24 gene [Source:MGI Symbol;Acc:MGI:1913456]	0.413	-1.27467	8.45364e-11	3.58325e-09	yes	down	80.78	73.41	84.59	24.93	28.17	31.82	79.5933	28.3067
ENSMUSG00000085915	Gm8091	predicted gene 8091 [Source:MGI Symbol;Acc:MGI:3643169]	0.298	-1.74661	8.86917e-11	3.75036e-09	yes	down	208.86	224.37	177.68	64.27	81.53	77.45	203.637	74.4167
ENSMUSG00000014075	Dynlt2b	dynein light chain Tctex-type 2B [Source:MGI Symbol;Acc:MGI:1913311]	0.26	-1.94436	8.9561e-11	3.77806e-09	yes	down	73.35	96.14	48.62	16.21	20.19	16.55	72.7033	17.65
ENSMUSG00000010376	Nedd8	neural precursor cell expressed, developmentally down-regulated gene 8 [Source:MGI Symbol;Acc:MGI:97301]	0.332	-1.59031	1.01265e-10	4.26159e-09	yes	down	403.61	409.15	272.11	108.09	97.73	115.69	361.623	107.17
ENSMUSG00000020265	Sumo3	small ubiquitin-like modifier 3 [Source:MGI Symbol;Acc:MGI:1336201]	0.284	-1.81494	1.02712e-10	4.31217e-09	yes	down	65.43	23.48	53.34	11.53	11.33	11.06	47.4167	11.3067
ENSMUSG00000042993	Ifnk	interferon kappa [Source:MGI Symbol;Acc:MGI:2683287]	0.166	-2.59506	1.07442e-10	4.50006e-09	yes	down	373.71	240.79	191.34	93.7	53.01	104.19	268.613	83.6333
ENSMUSG00000046844	Vat1l	vesicle amine transport protein 1 like [Source:MGI Symbol;Acc:MGI:2142534]	0.228	-2.13306	1.08088e-10	4.5164e-09	yes	down	477.32	491.52	321.52	174.12	140.68	198.38	430.12	171.06
ENSMUSG00000047879	Usp14	ubiquitin specific peptidase 14 [Source:MGI Symbol;Acc:MGI:1928898]	2.323	1.21621	1.08455e-10	4.52101e-09	yes	up	95.58	83.58	81.49	172.17	196.26	168.82	86.8833	179.083
ENSMUSG00000036594	H2-Aa	histocompatibility 2, class II antigen A, alpha [Source:MGI Symbol;Acc:MGI:95895]	0.376	-1.40965	1.09882e-10	4.56968e-09	yes	down	93.89	66.74	90.64	31.52	20.97	29.73	83.7567	27.4067
ENSMUSG00000031246	Sh3bgrl	SH3-binding domain glutamic acid-rich protein like [Source:MGI Symbol;Acc:MGI:1930849]	2.472	1.30579	1.16094e-10	4.81665e-09	yes	up	14.64	13.72	12.49	26.25	28.97	24.02	13.6167	26.4133
ENSMUSG00000027800	Tm4sf1	transmembrane 4 superfamily member 1 [Source:MGI Symbol;Acc:MGI:104678]	0.143	-2.80243	1.17391e-10	4.85905e-09	yes	down	112.2	72.98	47.13	8.16	20.86	7.11	77.4367	12.0433
ENSMUSG00000068874	Selenbp1	selenium binding protein 1 [Source:MGI Symbol;Acc:MGI:96825]	0.281	-1.82918	1.20091e-10	4.95915e-09	yes	down	1454.33	1211.81	991.34	501.02	606.41	642.99	1219.16	583.473
ENSMUSG00000041608	Entpd3	ectonucleoside triphosphate diphosphohydrolase 3 [Source:MGI Symbol;Acc:MGI:1321386]	0.326	-1.61826	1.23117e-10	5.07223e-09	yes	down	829.88	709.03	494.83	354.64	312.49	314.33	677.913	327.153
ENSMUSG00000115111	Gm4632	predicted gene 4632 [Source:MGI Symbol;Acc:MGI:3782814]	0.019	-5.70257	1.31802e-10	5.4174e-09	yes	down	23.84	8.41	10.09	0	0	0.63	14.1133	0.21
ENSMUSG00000044573	Acp1	acid phosphatase 1, soluble [Source:MGI Symbol;Acc:MGI:87881]	2.075	1.0529	1.38359e-10	5.67367e-09	yes	up	99.16	91.58	115.4	114.25	133.31	137.85	102.047	128.47
ENSMUSG00000057531	Dtnbp1	dystrobrevin binding protein 1 [Source:MGI Symbol;Acc:MGI:2137586]	0.308	-1.70117	1.42895e-10	5.8461e-09	yes	down	2061.51	2742.14	1832.51	1103.93	1020.65	1155.49	2212.05	1093.36
ENSMUSG00000032387	Rbpms2	RNA binding protein with multiple splicing 2 [Source:MGI Symbol;Acc:MGI:1919223]	0.336	-1.57363	1.51152e-10	6.16957e-09	yes	down	101.8	49.89	98.08	23.53	23.37	18.45	83.2567	21.7833
ENSMUSG00000028931	Kcnab2	potassium voltage-gated channel, shaker-related subfamily, beta member 2 [Source:MGI Symbol;Acc:MGI:109239]	0.347	-1.52798	1.54995e-10	6.31182e-09	yes	down	2944.89	3051.34	2580.27	2001.89	2076.16	1994.92	2858.83	2024.32
ENSMUSG00000006442	Srm	spermidine synthase [Source:MGI Symbol;Acc:MGI:102690]	0.131	-2.93699	1.55709e-10	6.32629e-09	yes	down	8.39	3.01	7.83	0.99	0.78	0.51	6.41	0.76
ENSMUSG00000071650	Ganab	alpha glucosidase 2 alpha neutral subunit [Source:MGI Symbol;Acc:MGI:1097667]	0.166	-2.59297	1.62248e-10	6.57683e-09	yes	down	2.56	1.18	2.77	0.28	0.3	0.31	2.17	0.296667
ENSMUSG00000025504	Eps8l2	EPS8-like 2 [Source:MGI Symbol;Acc:MGI:2138828]	0.229	-2.12973	1.64888e-10	6.66852e-09	yes	down	42.95	45.71	35.04	4.98	8.41	8	41.2333	7.13
ENSMUSG00000004895	Prcc	papillary renal cell carcinoma (translocation-associated) [Source:MGI Symbol;Acc:MGI:2137738]	0.293	-1.77334	1.84838e-10	7.45822e-09	yes	down	105.06	92.96	100.47	31.96	37.53	32.97	99.4967	34.1533
ENSMUSG00000045128	Rpl18a	ribosomal protein L18A [Source:MGI Symbol;Acc:MGI:1924058]	0.361	-1.46901	1.86534e-10	7.50303e-09	yes	down	238.65	193.14	182.58	64.18	60.69	81.51	204.79	68.7933
ENSMUSG00000024008	Cpne5	copine V [Source:MGI Symbol;Acc:MGI:2385908]	0.139	-2.84265	1.86799e-10	7.50303e-09	yes	down	55.15	33.85	28.21	1.11	0.54	0.79	39.07	0.813333
ENSMUSG00000039936	Pik3cd	phosphatidylinositol-4,5-bisphosphate 3-kinase catalytic subunit delta [Source:MGI Symbol;Acc:MGI:1098211]	0.406	-1.30155	1.87801e-10	7.52613e-09	yes	down	51.46	42.66	43.25	14.05	12.41	12.58	45.79	13.0133
ENSMUSG00000041697	Cox6a1	cytochrome c oxidase subunit 6A1 [Source:MGI Symbol;Acc:MGI:103099]	0.349	-1.51847	1.94613e-10	7.78144e-09	yes	down	1041.59	562.1	828.4	221.23	258.93	313.13	810.697	264.43
ENSMUSG00000081604	Gm11518	predicted gene 11518 [Source:MGI Symbol;Acc:MGI:3650306]	0.244	-2.03215	1.95241e-10	7.78889e-09	yes	down	82.15	46.52	90.35	11.14	17.9	20.19	73.0067	16.41
ENSMUSG00000031711	Zfp330	zinc finger protein 330 [Source:MGI Symbol;Acc:MGI:1353574]	2.315	1.21084	1.97091e-10	7.84493e-09	yes	up	18.9	17.75	22.79	42.38	43.19	32.56	19.8133	39.3767
ENSMUSG00000048899	Rimkla	ribosomal modification protein rimK-like family member A [Source:MGI Symbol;Acc:MGI:3040686]	0.325	-1.6201	1.97938e-10	7.8609e-09	yes	down	8.63	4.66	8.17	1.87	2.03	1.89	7.15333	1.93
ENSMUSG00000037960	Card19	caspase recruitment domain family, member 19 [Source:MGI Symbol;Acc:MGI:1915730]	0.11	-3.18711	1.98531e-10	7.86675e-09	yes	down	14.54	6.72	9.83	0.46	1.21	1.39	10.3633	1.02
ENSMUSG00000028898	Trnau1ap	tRNA selenocysteine 1 associated protein 1 [Source:MGI Symbol;Acc:MGI:1919037]	2.516	1.33132	2.15579e-10	8.50873e-09	yes	up	18.94	18.41	28.03	52.17	50.11	39.22	21.7933	47.1667
ENSMUSG00000066150	Slc31a1	solute carrier family 31, member 1 [Source:MGI Symbol;Acc:MGI:1333843]	2.477	1.30863	2.15698e-10	8.50873e-09	yes	up	4.35	4.67	5.15	10.71	10.68	8.27	4.72333	9.88667
ENSMUSG00000045019	Acer1	alkaline ceramidase 1 [Source:MGI Symbol;Acc:MGI:2181962]	0.348	-1.52467	2.18371e-10	8.59493e-09	yes	down	1841.64	1541.97	1367.38	927.66	1029.19	1093.4	1583.66	1016.75
ENSMUSG00000032353	Tmed3	transmembrane p24 trafficking protein 3 [Source:MGI Symbol;Acc:MGI:1913361]	0.202	-2.30441	2.22081e-10	8.7215e-09	yes	down	12.06	5.16	11	1.47	1.62	1.75	9.40667	1.61333
ENSMUSG00000084883	Ccdc85c	coiled-coil domain containing 85C [Source:MGI Symbol;Acc:MGI:3644008]	0.264	-1.92129	2.32551e-10	9.11239e-09	yes	down	1187.83	2063.54	1357.37	844.96	774.94	517.09	1536.25	712.33
ENSMUSG00000052144	Ppp4r2	protein phosphatase 4, regulatory subunit 2 [Source:MGI Symbol;Acc:MGI:3027896]	2.06	1.04272	2.41548e-10	9.44392e-09	yes	up	53.05	47.43	65.78	99.23	90.18	96.74	55.42	95.3833
ENSMUSG00000091896	Ube2d2a	ubiquitin-conjugating enzyme E2D 2A [Source:MGI Symbol;Acc:MGI:1930715]	2.076	1.05385	2.51513e-10	9.8118e-09	yes	up	269.77	258.33	355.06	539.79	485.22	520.26	294.387	515.09
ENSMUSG00000107799	Gm38825	predicted gene, 38825 [Source:MGI Symbol;Acc:MGI:5621710]	0.269	-1.89379	2.62309e-10	1.02104e-08	yes	down	813.97	653.63	483.91	361.91	255.13	378.86	650.503	331.967
ENSMUSG00000028998	Tomm7	translocase of outer mitochondrial membrane 7 [Source:MGI Symbol;Acc:MGI:1913419]	0.292	-1.77374	2.69232e-10	1.04548e-08	yes	down	114.15	104.37	73.86	26.93	22.89	29.66	97.46	26.4933
ENSMUSG00000047514	Tspyl1	testis-specific protein, Y-encoded-like 1 [Source:MGI Symbol;Acc:MGI:1298395]	2.432	1.28188	2.69775e-10	1.04548e-08	yes	up	6	5.74	7.66	12.76	15.18	11.72	6.46667	13.22
ENSMUSG00000042216	Sgsm1	small G protein signaling modulator 1 [Source:MGI Symbol;Acc:MGI:107320]	0.178	-2.49023	2.72319e-10	1.05303e-08	yes	down	3.3	10.83	3.87	0.56	0.88	0.77	6	0.736667
ENSMUSG00000113761	Gm4263	predicted gene 4263 [Source:MGI Symbol;Acc:MGI:3782440]	0.169	-2.56563	2.77802e-10	1.07188e-08	yes	down	29.62	16.55	13.6	2.86	3.52	3.04	19.9233	3.14
ENSMUSG00000038807	Rap1gap2	RAP1 GTPase activating protein 2 [Source:MGI Symbol;Acc:MGI:3028623]	0.199	-2.33123	2.78982e-10	1.07408e-08	yes	down	14.75	12.56	12.15	3.41	0.84	1.5	13.1533	1.91667
ENSMUSG00000018727	Cpsf4l	cleavage and polyadenylation specific factor 4-like [Source:MGI Symbol;Acc:MGI:1277182]	0.308	-1.69907	2.85814e-10	1.09799e-08	yes	down	35.98	17.03	29.38	7.43	6.97	6.63	27.4633	7.01
ENSMUSG00000021116	Eif2s1	eukaryotic translation initiation factor 2, subunit 1 alpha [Source:MGI Symbol;Acc:MGI:95299]	3.07	1.6181	2.96568e-10	1.13682e-08	yes	up	12.27	17.06	16.16	40.13	45.17	31.07	15.1633	38.79
ENSMUSG00000035372	1810055G02Rik	RIKEN cDNA 1810055G02 gene [Source:MGI Symbol;Acc:MGI:1919306]	0.239	-2.06415	3.01064e-10	1.15155e-08	yes	down	173.63	133.65	124.02	85.11	65.23	88.7	143.767	79.68
ENSMUSG00000091514	Gm17484	predicted gene, 17484 [Source:MGI Symbol;Acc:MGI:4937118]	0.239	-2.06334	3.05281e-10	1.16516e-08	yes	down	470.99	744.39	1079.03	448.08	341.44	303.88	764.803	364.467
ENSMUSG00000047547	Cltb	clathrin, light polypeptide (Lcb) [Source:MGI Symbol;Acc:MGI:1921575]	0.29	-1.78446	3.08071e-10	1.17326e-08	yes	down	15.83	10.02	17.14	2.13	2.81	2.47	14.33	2.47
ENSMUSG00000024036	Slc37a1	solute carrier family 37 (glycerol-3-phosphate transporter), member 1 [Source:MGI Symbol;Acc:MGI:2446181]	0.32	-1.64313	3.1203e-10	1.18578e-08	yes	down	19.69	23.17	18.37	5.6	4.25	7.18	20.41	5.67667
ENSMUSG00000032640	Chsy1	chondroitin sulfate synthase 1 [Source:MGI Symbol;Acc:MGI:2681120]	2.072	1.05133	3.21637e-10	1.21966e-08	yes	up	21	18.57	25.72	39.97	36.85	36.61	21.7633	37.81
ENSMUSG00000106567	2010309G21Rik	RIKEN cDNA 2010309G21 gene [Source:MGI Symbol;Acc:MGI:1917268]	0.133	-2.90903	3.41883e-10	1.29365e-08	yes	down	68.81	70.23	50.79	4.31	4.13	16.93	63.2767	8.45667
ENSMUSG00000068134	Zfp120	zinc finger protein 120 [Source:MGI Symbol;Acc:MGI:1345179]	2.271	1.18353	3.46538e-10	1.30846e-08	yes	up	26.78	21.07	21.97	50.65	49.82	38.74	23.2733	46.4033
ENSMUSG00000062997	Rpl35	ribosomal protein L35 [Source:MGI Symbol;Acc:MGI:1913739]	0.37	-1.43432	3.54409e-10	1.33532e-08	yes	down	52.24	71.03	66.58	22.08	20.86	22.04	63.2833	21.66
ENSMUSG00000063052	Lrrc40	leucine rich repeat containing 40 [Source:MGI Symbol;Acc:MGI:1914394]	2.117	1.08215	3.57735e-10	1.34498e-08	yes	up	54.15	54.18	56.18	102.18	94.12	95.88	54.8367	97.3933
ENSMUSG00000028035	Dnajb4	DnaJ heat shock protein family (Hsp40) member B4 [Source:MGI Symbol;Acc:MGI:1914285]	2.275	1.1859	3.62136e-10	1.35863e-08	yes	up	393.8	467.54	423.34	806.78	878.72	803.07	428.227	829.523
ENSMUSG00000000538	Tom1l2	target of myb1-like 2 (chicken) [Source:MGI Symbol;Acc:MGI:2443306]	0.372	-1.42834	3.63159e-10	1.35957e-08	yes	down	521.59	501.89	473.12	196.92	157.99	226.19	498.867	193.7
ENSMUSG00000022799	Arhgap31	Rho GTPase activating protein 31 [Source:MGI Symbol;Acc:MGI:1333857]	0.289	-1.78871	3.73477e-10	1.39524e-08	yes	down	678.3	929.09	843.16	441.88	387.09	472.4	816.85	433.79
ENSMUSG00000091625	Lsm5	LSM5 homolog, U6 small nuclear RNA and mRNA degradation associated [Source:MGI Symbol;Acc:MGI:1913623]	0.317	-1.65557	3.90644e-10	1.4555e-08	yes	down	915.34	1122.63	669.35	250.81	293.01	321.06	902.44	288.293
ENSMUSG00000059547	Fbxw26	F-box and WD-40 domain protein 26 [Source:MGI Symbol;Acc:MGI:3646662]	0.382	-1.38897	3.91259e-10	1.4555e-08	yes	down	305.6	200.07	201.68	82.44	90.88	73.22	235.783	82.18
ENSMUSG00000063430	Wscd2	WSC domain containing 2 [Source:MGI Symbol;Acc:MGI:2445030]	0.32	-1.64199	3.98271e-10	1.47847e-08	yes	down	147.22	122.86	80.98	30.22	35.74	34.11	117.02	33.3567
ENSMUSG00000059291	Rpl11	ribosomal protein L11 [Source:MGI Symbol;Acc:MGI:1914275]	0.412	-1.27797	4.24172e-10	1.57131e-08	yes	down	111	110.18	116.36	49.45	50.56	38.54	112.513	46.1833
ENSMUSG00000032131	Abcg4	ATP binding cassette subfamily G member 4 [Source:MGI Symbol;Acc:MGI:1890594]	0.188	-2.40771	4.3027e-10	1.59056e-08	yes	down	193.31	139.63	196.76	60.54	40.74	71.06	176.567	57.4467
ENSMUSG00000046516	Cox17	cytochrome c oxidase assembly protein 17, copper chaperone [Source:MGI Symbol;Acc:MGI:1333806]	0.244	-2.03627	4.60938e-10	1.70036e-08	yes	down	67.85	47.92	39.09	14.17	11.52	13.48	51.62	13.0567
ENSMUSG00000114541	Gm29680	predicted gene, 29680 [Source:MGI Symbol;Acc:MGI:5588839]	0.327	-1.61369	4.66413e-10	1.71696e-08	yes	down	3741.79	3683.22	3066.81	1640.4	1768.33	2320.95	3497.27	1909.89
ENSMUSG00000057322	Rpl38	ribosomal protein L38 [Source:MGI Symbol;Acc:MGI:1914921]	0.142	-2.82057	4.70778e-10	1.72734e-08	yes	down	71.79	45.2	31.54	5.51	6.88	10.52	49.51	7.63667
ENSMUSG00000037710	Cisd1	CDGSH iron sulfur domain 1 [Source:MGI Symbol;Acc:MGI:1261855]	0.307	-1.70264	4.7154e-10	1.72734e-08	yes	down	89.2	39.71	53.91	16.47	17.68	14.89	60.94	16.3467
ENSMUSG00000097248	Gm2694	predicted gene 2694 [Source:MGI Symbol;Acc:MGI:3780864]	0.394	-1.34235	4.72171e-10	1.72734e-08	yes	down	347.94	269.66	255.89	101.38	87.39	116.8	291.163	101.857
ENSMUSG00000022507	1810013L24Rik	RIKEN cDNA 1810013L24 gene [Source:MGI Symbol;Acc:MGI:1916303]	2.045	1.03244	4.76053e-10	1.73794e-08	yes	up	20.53	19.12	23.91	40.92	36.14	33.82	21.1867	36.96
ENSMUSG00000089879	4930448H16Rik	RIKEN cDNA 4930448H16 gene [Source:MGI Symbol;Acc:MGI:1922122]	0.223	-2.1627	4.77116e-10	1.73822e-08	yes	down	28.83	46.56	44.87	6.47	9.11	10.61	40.0867	8.73
ENSMUSG00000070337	Gpr179	G protein-coupled receptor 179 [Source:MGI Symbol;Acc:MGI:2443409]	0.234	-2.0974	5.02446e-10	1.82673e-08	yes	down	517.87	371.13	409.55	275.18	85.25	211.17	432.85	190.533
ENSMUSG00000071172	Srsf3	serine and arginine-rich splicing factor 3 [Source:MGI Symbol;Acc:MGI:98285]	2.225	1.15376	5.21513e-10	1.89215e-08	yes	up	50.42	59.79	56.89	108.03	109.62	101.79	55.7	106.48
ENSMUSG00000031933	Izumo1r	IZUMO1 receptor, JUNO [Source:MGI Symbol;Acc:MGI:1929185]	0.383	-1.38539	5.32625e-10	1.9285e-08	yes	down	170.54	103.75	129.89	41.08	45.33	43.25	134.727	43.22
ENSMUSG00000087597	Gm15345	predicted gene 15345 [Source:MGI Symbol;Acc:MGI:3705179]	0.37	-1.43379	5.39017e-10	1.94764e-08	yes	down	66.87	51.81	56.47	20.39	17.02	24.48	58.3833	20.63
ENSMUSG00000027635	Dsn1	DSN1 homolog, MIS12 kinetochore complex component [Source:MGI Symbol;Acc:MGI:1914184]	2.047	1.03327	5.45552e-10	1.96722e-08	yes	up	113.44	117.19	127.98	217.7	219.24	191.25	119.537	209.397
ENSMUSG00000117848	Gm35867	predicted gene, 35867 [Source:MGI Symbol;Acc:MGI:5595026]	0.352	-1.50767	5.52156e-10	1.98697e-08	yes	down	6503.67	5948.73	4989.76	3728.34	3732.14	4541.78	5814.05	4000.75
ENSMUSG00000027642	Rpn2	ribophorin II [Source:MGI Symbol;Acc:MGI:98085]	0.305	-1.71241	5.68387e-10	2.04122e-08	yes	down	114.25	105.49	72.91	20.47	28.37	31.09	97.55	26.6433
ENSMUSG00000054582	Pabpc1l	poly(A) binding protein, cytoplasmic 1-like [Source:MGI Symbol;Acc:MGI:1922908]	0.321	-1.63731	5.83101e-10	2.0898e-08	yes	down	12.67	9.84	12.8	2.48	2.08	2.39	11.77	2.31667
ENSMUSG00000040824	Snrpd2	small nuclear ribonucleoprotein D2 [Source:MGI Symbol;Acc:MGI:98345]	0.187	-2.42028	5.94007e-10	2.12457e-08	yes	down	5.81	5.44	5.55	1.32	0.71	0.7	5.6	0.91
ENSMUSG00000017417	Plxdc1	plexin domain containing 1 [Source:MGI Symbol;Acc:MGI:1919574]	0.283	-1.82299	6.03695e-10	2.15485e-08	yes	down	181.21	190.32	108.93	56.94	48.23	49.88	160.153	51.6833
ENSMUSG00000038936	Sccpdh	saccharopine dehydrogenase (putative) [Source:MGI Symbol;Acc:MGI:1924486]	0.208	-2.26656	6.31247e-10	2.24864e-08	yes	down	354.4	366.05	255.74	107.08	137.84	122.96	325.397	122.627
ENSMUSG00000021241	Isca2	iron-sulfur cluster assembly 2 [Source:MGI Symbol;Acc:MGI:1921566]	0.094	-3.40951	6.38156e-10	2.26867e-08	yes	down	10.9	6.84	8.49	0.89	0.44	0.54	8.74333	0.623333
ENSMUSG00000092328	Vmn2r-ps57	vomeronasal 2, receptor, pseudogene 57 [Source:MGI Symbol;Acc:MGI:1351346]	0.3	-1.73472	6.97129e-10	2.47333e-08	yes	down	1658.3	1500.85	946.59	544.32	545.84	719.45	1368.58	603.203
ENSMUSG00000042229	Rabif	RAB interacting factor [Source:MGI Symbol;Acc:MGI:2138605]	2.534	1.34155	7.07444e-10	2.50103e-08	yes	up	8.29	7.24	11.91	20.85	22.29	15.13	9.14667	19.4233
ENSMUSG00000026150	Mff	mitochondrial fission factor [Source:MGI Symbol;Acc:MGI:1922984]	0.444	-1.1698	7.07771e-10	2.50103e-08	yes	down	454.69	312.3	501.17	145.5	163.69	161.86	422.72	157.017
ENSMUSG00000078572	Ndufaf8	NADH:ubiquinone oxidoreductase complex assembly factor 8 [Source:MGI Symbol;Acc:MGI:1913676]	0.371	-1.43172	7.26224e-10	2.5611e-08	yes	down	81.87	65.06	65.76	29.5	32.68	26.56	70.8967	29.58
ENSMUSG00000021492	F12	coagulation factor XII (Hageman factor) [Source:MGI Symbol;Acc:MGI:1891012]	0.301	-1.73337	7.34425e-10	2.58096e-08	yes	down	252.89	340.4	276.67	90.35	116.25	122.72	289.987	109.773
ENSMUSG00000024357	Sil1	endoplasmic reticulum chaperone SIL1 homolog (S. cerevisiae) [Source:MGI Symbol;Acc:MGI:1932040]	0.324	-1.62539	7.34782e-10	2.58096e-08	yes	down	56.16	62.12	45.24	17.47	15.84	13.48	54.5067	15.5967
ENSMUSG00000048661	Lemd3	LEM domain containing 3 [Source:MGI Symbol;Acc:MGI:3580376]	0.252	-1.99077	7.44801e-10	2.61095e-08	yes	down	1155.71	1066.44	643.44	389.05	450.31	542.96	955.197	460.773
ENSMUSG00000031809	1700018B08Rik	RIKEN cDNA 1700018B08 gene [Source:MGI Symbol;Acc:MGI:1923655]	0.262	-1.93222	7.54708e-10	2.64043e-08	yes	down	25.88	17.85	19.45	4.6	4.34	5.62	21.06	4.85333
ENSMUSG00000022452	Smdt1	single-pass membrane protein with aspartate rich tail 1 [Source:MGI Symbol;Acc:MGI:1916279]	0.293	-1.76933	7.82324e-10	2.73163e-08	yes	down	40.73	23.75	33.64	10.36	8.56	7.94	32.7067	8.95333
ENSMUSG00000008450	Nutf2	nuclear transport factor 2 [Source:MGI Symbol;Acc:MGI:1915301]	2.541	1.3455	7.90648e-10	2.75523e-08	yes	up	59.07	46.73	41.22	104.95	117.29	98.01	49.0067	106.75
ENSMUSG00000019873	Reep3	receptor accessory protein 3 [Source:MGI Symbol;Acc:MGI:88930]	0.347	-1.52563	7.98099e-10	2.77571e-08	yes	down	1030.84	837.94	807.22	485.35	547.07	574.99	892	535.803
ENSMUSG00000024661	Fth1	ferritin heavy polypeptide 1 [Source:MGI Symbol;Acc:MGI:95588]	3.648	1.86727	8.11536e-10	2.81689e-08	yes	up	51.24	26.73	35.26	195.04	82.84	92.94	37.7433	123.607
ENSMUSG00000044749	Abca6	ATP-binding cassette, sub-family A (ABC1), member 6 [Source:MGI Symbol;Acc:MGI:1923434]	0.272	-1.878	8.15678e-10	2.82571e-08	yes	down	1520.8	1507.25	1234.4	637.24	626.13	1004.68	1420.82	756.017
ENSMUSG00000029642	Polr1d	polymerase (RNA) I polypeptide D [Source:MGI Symbol;Acc:MGI:108403]	0.398	-1.33058	8.2465e-10	2.85119e-08	yes	down	80.58	63.55	61.53	22.22	22.24	24.9	68.5533	23.12
ENSMUSG00000047658	Gal3st3	galactose-3-O-sulfotransferase 3 [Source:MGI Symbol;Acc:MGI:3617843]	0.074	-3.76548	8.32736e-10	2.87351e-08	yes	down	1.89	1.23	1.82	0.08	0.08	0.15	1.64667	0.103333
ENSMUSG00000036469	Marchf1	membrane associated ring-CH-type finger 1 [Source:MGI Symbol;Acc:MGI:1920175]	0.374	-1.42064	8.39487e-10	2.89115e-08	yes	down	5420.49	4886.86	3650.78	3592.65	3677.76	3230.18	4652.71	3500.2
ENSMUSG00000100417	Gm28578	predicted gene 28578 [Source:MGI Symbol;Acc:MGI:5579284]	0.32	-1.64231	8.74592e-10	3.00618e-08	yes	down	68.55	47.56	45.86	19.79	16.28	21.06	53.99	19.0433
ENSMUSG00000074997	Pin1rt1	protein (peptidyl-prolyl cis/trans isomerase) NIMA-interacting 1, retrogene 1 [Source:MGI Symbol;Acc:MGI:3649546]	0.285	-1.81273	9.05863e-10	3.1076e-08	yes	down	26.95	14.26	17.71	6.02	4.46	4.17	19.64	4.88333
ENSMUSG00000020407	Upp1	uridine phosphorylase 1 [Source:MGI Symbol;Acc:MGI:1097668]	0.197	-2.34143	9.21109e-10	3.15377e-08	yes	down	13.32	9.4	10.08	4.73	6.17	4.82	10.9333	5.24
ENSMUSG00000020594	Pum2	pumilio RNA-binding family member 2 [Source:MGI Symbol;Acc:MGI:1931751]	2.153	1.10661	9.26334e-10	3.16551e-08	yes	up	13.8	11.38	18.21	26.11	25.63	26.23	14.4633	25.99
ENSMUSG00000034493	4930556J24Rik	RIKEN cDNA 4930556J24 gene [Source:MGI Symbol;Acc:MGI:1922592]	0.327	-1.61445	9.45033e-10	3.21925e-08	yes	down	753.94	872.44	903.12	441.92	492.75	523.15	843.167	485.94
ENSMUSG00000070394	Tmem256	transmembrane protein 256 [Source:MGI Symbol;Acc:MGI:1916436]	0.128	-2.96165	9.45711e-10	3.21925e-08	yes	down	27.94	17.98	16.56	3.42	1.94	3.4	20.8267	2.92
ENSMUSG00000001134	Uxt	ubiquitously expressed prefoldin like chaperone [Source:MGI Symbol;Acc:MGI:1277988]	0.328	-1.60752	1.02808e-09	3.48617e-08	yes	down	38.33	27.02	32.67	9.1	7.89	14.09	32.6733	10.36
ENSMUSG00000050810	Oog3	oogenesin 3 [Source:MGI Symbol;Acc:MGI:2684047]	2.082	1.05771	1.08778e-09	3.68153e-08	yes	up	4229.13	3464.1	3748.57	6665.01	6787.99	6931.91	3813.93	6794.97
ENSMUSG00000020461	Clhc1	clathrin heavy chain linker domain containing 1 [Source:MGI Symbol;Acc:MGI:1920574]	0.248	-2.01222	1.11705e-09	3.77335e-08	yes	down	308.48	219.63	207.62	62.69	84.16	95.83	245.243	80.8933
ENSMUSG00000091504	Vmn2r118	vomeronasal 2, receptor 118 [Source:MGI Symbol;Acc:MGI:3761695]	0.301	-1.73343	1.16287e-09	3.92064e-08	yes	down	2237.87	2609.47	2056.58	1137.41	1468.68	1564.57	2301.31	1390.22
ENSMUSG00000024867	Pip5k1b	phosphatidylinositol-4-phosphate 5-kinase, type 1 beta [Source:MGI Symbol;Acc:MGI:107930]	0.359	-1.47745	1.18166e-09	3.97637e-08	yes	down	315.31	264.89	210.04	106.51	109.08	105.79	263.413	107.127
ENSMUSG00000117042	2700054A10Rik	RIKEN cDNA 2700054A10 gene [Source:MGI Symbol;Acc:MGI:1919828]	0.234	-2.09484	1.18661e-09	3.98544e-08	yes	down	184.17	174.51	157.57	86.81	78.23	53.21	172.083	72.75
ENSMUSG00000010538	Tsacc	TSSK6 activating co-chaperone [Source:MGI Symbol;Acc:MGI:1924177]	0.101	-3.31363	1.2043e-09	4.03716e-08	yes	down	10.95	10.71	9.81	1.32	0.64	1.1	10.49	1.02
ENSMUSG00000027551	Zfp64	zinc finger protein 64 [Source:MGI Symbol;Acc:MGI:107342]	0.272	-1.87921	1.26566e-09	4.23481e-08	yes	down	645.56	740.24	536.13	256.34	281.91	449.27	640.643	329.173
ENSMUSG00000027977	Ndst3	N-deacetylase/N-sulfotransferase (heparan glucosaminyl) 3 [Source:MGI Symbol;Acc:MGI:1932544]	0.162	-2.62884	1.26914e-09	4.23792e-08	yes	down	202.51	224.25	171.76	60.57	62.12	64.23	199.507	62.3067
ENSMUSG00000030824	Nucb1	nucleobindin 1 [Source:MGI Symbol;Acc:MGI:97388]	0.207	-2.27128	1.2714e-09	4.23792e-08	yes	down	5.05	2.33	5.9	1.28	1.81	0.61	4.42667	1.23333
ENSMUSG00000092354	Gm20548	predicted gene 20548 [Source:MGI Symbol;Acc:MGI:5142013]	0.399	-1.32542	1.2796e-09	4.25722e-08	yes	down	51.73	48.23	48.26	17.82	15.31	15.73	49.4067	16.2867
ENSMUSG00000022824	Muc13	mucin 13, epithelial transmembrane [Source:MGI Symbol;Acc:MGI:103190]	0.322	-1.63342	1.31182e-09	4.35619e-08	yes	down	6601.15	6034.19	5499.51	3224.18	3327.36	4875.35	6044.95	3808.96
ENSMUSG00000024965	Fermt3	fermitin family member 3 [Source:MGI Symbol;Acc:MGI:2147790]	0.356	-1.4892	1.36499e-09	4.52422e-08	yes	down	5378.15	4231.91	3310.6	2798.72	3251.11	3160.93	4306.89	3070.25
ENSMUSG00000006143	Upk3bl	uroplakin 3B-like [Source:MGI Symbol;Acc:MGI:1916915]	0.145	-2.7817	1.39037e-09	4.59969e-08	yes	down	18.63	8.06	7.06	1.22	1.03	1.76	11.25	1.33667
ENSMUSG00000003283	Hck	hemopoietic cell kinase [Source:MGI Symbol;Acc:MGI:96052]	0.119	-3.06876	1.42837e-09	4.71658e-08	yes	down	36.86	65.27	24.82	3.87	5.02	7.77	42.3167	5.55333
ENSMUSG00000009470	Tnpo1	transportin 1 [Source:MGI Symbol;Acc:MGI:2681523]	2.168	1.11611	1.48056e-09	4.87976e-08	yes	up	43.74	31.76	53.37	74.85	74.81	79.94	42.9567	76.5333
ENSMUSG00000059401	Mamld1	mastermind-like domain containing 1 [Source:MGI Symbol;Acc:MGI:3045303]	0.285	-1.81163	1.51525e-09	4.98477e-08	yes	down	291.89	323.99	276.55	126.52	139.11	146.27	297.477	137.3
ENSMUSG00000118147	Gm41555	predicted gene, 41555 [Source:MGI Symbol;Acc:MGI:5624440]	0.183	-2.45371	1.56224e-09	5.1298e-08	yes	down	69.89	54.45	58.57	15.81	12.16	14.88	60.97	14.2833
ENSMUSG00000039787	Cercam	cerebral endothelial cell adhesion molecule [Source:MGI Symbol;Acc:MGI:2139134]	0.251	-1.99263	1.57793e-09	5.1717e-08	yes	down	533.24	481.23	345.74	226.72	203.78	249.77	453.403	226.757
ENSMUSG00000027596	a	nonagouti [Source:MGI Symbol;Acc:MGI:87853]	0.368	-1.44326	1.58304e-09	5.17879e-08	yes	down	585.1	645.6	599.57	369.73	318.79	244.01	610.09	310.843
ENSMUSG00000021185	Dglucy	D-glutamate cyclase [Source:MGI Symbol;Acc:MGI:2444813]	0.353	-1.5024	1.64301e-09	5.36503e-08	yes	down	4662.63	5024.98	3767.54	3188.3	3112.17	3379.59	4485.05	3226.69
ENSMUSG00000024180	Pgap6	post-glycosylphosphatidylinositol attachment to proteins 6 [Source:MGI Symbol;Acc:MGI:1926283]	0.157	-2.67392	1.6508e-09	5.37692e-08	yes	down	3.09	1.32	2.09	0.42	0.17	0.28	2.16667	0.29
ENSMUSG00000092276	1700116B05Rik	RIKEN cDNA 1700116B05 gene [Source:MGI Symbol;Acc:MGI:1925889]	0.134	-2.90056	1.65275e-09	5.37692e-08	yes	down	18.18	18.08	21.3	3.75	2.5	1.55	19.1867	2.6
ENSMUSG00000047804	Akap10	A kinase (PRKA) anchor protein 10 [Source:MGI Symbol;Acc:MGI:1890218]	2.22	1.15039	1.7329e-09	5.61695e-08	yes	up	17.14	15.07	21.01	31.71	36.3	32.59	17.74	33.5333
ENSMUSG00000103158	Gm31925	predicted gene, 31925 [Source:MGI Symbol;Acc:MGI:5591084]	0.393	-1.34723	1.74379e-09	5.63804e-08	yes	down	295.96	239.22	195.26	75.11	71.54	68.6	243.48	71.75
ENSMUSG00000062554	Gm12751	predicted gene 12751 [Source:MGI Symbol;Acc:MGI:3651049]	0.004	-7.84613	1.7458e-09	5.63804e-08	yes	down	11.27	14.68	22.41	0	0	0.01	16.12	0.00333333
ENSMUSG00000094152	Slc6a16	solute carrier family 6, member 16 [Source:MGI Symbol;Acc:MGI:2685930]	0.262	-1.93056	1.75255e-09	5.64949e-08	yes	down	104.7	147.84	99.62	50.01	32.98	52.44	117.387	45.1433
ENSMUSG00000109336	Samd4b	sterile alpha motif domain containing 4B [Source:MGI Symbol;Acc:MGI:2448542]	0.269	-1.89336	1.76526e-09	5.68007e-08	yes	down	401.95	641.25	292.96	44.67	106.9	54.52	445.387	68.6967
ENSMUSG00000041852	Tcf20	transcription factor 20 [Source:MGI Symbol;Acc:MGI:108399]	0.412	-1.27755	1.7693e-09	5.6827e-08	yes	down	4919.32	5216.93	4531.36	2351.18	2218.26	2706.4	4889.2	2425.28
ENSMUSG00000053347	Zfp943	zinc finger prtoein 943 [Source:MGI Symbol;Acc:MGI:1921920]	2.556	1.35393	1.78416e-09	5.71999e-08	yes	up	9.75	14.85	20.16	27.18	23.85	20.53	14.92	23.8533
ENSMUSG00000042408	Zmym6	zinc finger, MYM-type 6 [Source:MGI Symbol;Acc:MGI:106505]	0.327	-1.61151	1.7874e-09	5.71999e-08	yes	down	452.66	336.3	315.54	81.17	171.03	59.5	368.167	103.9
ENSMUSG00000025158	Rfng	RFNG O-fucosylpeptide 3-beta-N-acetylglucosaminyltransferase [Source:MGI Symbol;Acc:MGI:894275]	0.169	-2.56866	1.86352e-09	5.95281e-08	yes	down	4.12	2.16	3.6	0.38	0.59	0.41	3.29333	0.46
ENSMUSG00000025439	Clns1a	chloride channel, nucleotide-sensitive, 1A [Source:MGI Symbol;Acc:MGI:109638]	2.807	1.48926	1.9169e-09	6.11224e-08	yes	up	8.75	5.09	7.23	17.97	18.6	13.98	7.02333	16.85
ENSMUSG00000021125	Arg2	arginase type II [Source:MGI Symbol;Acc:MGI:1330806]	0.276	-1.85614	1.99688e-09	6.35577e-08	yes	down	54.29	22.22	26.28	9.32	7.74	7.44	34.2633	8.16667
ENSMUSG00000073616	Cops9	COP9 signalosome subunit 9 [Source:MGI Symbol;Acc:MGI:1914165]	0.386	-1.37356	2.02444e-09	6.43189e-08	yes	down	1933.99	2279.43	1656.69	734.17	609.68	804.23	1956.7	716.027
ENSMUSG00000031059	Ndufb11	NADH:ubiquinone oxidoreductase subunit B11 [Source:MGI Symbol;Acc:MGI:1349919]	0.379	-1.40142	2.0897e-09	6.62729e-08	yes	down	39.39	33.63	33.17	11.87	11.56	12.17	35.3967	11.8667
ENSMUSG00000100572	2410021H03Rik	RIKEN cDNA 2410021H03 gene [Source:MGI Symbol;Acc:MGI:1917000]	0.376	-1.41001	2.10606e-09	6.66717e-08	yes	down	78.32	87.29	63.79	25.85	22.76	25.41	76.4667	24.6733
ENSMUSG00000097415	AU020206	expressed sequence AU020206 [Source:MGI Symbol;Acc:MGI:2142134]	2.404	1.26539	2.1476e-09	6.78651e-08	yes	up	12.85	9.65	10.71	26.73	21.92	18.55	11.07	22.4
ENSMUSG00000025437	Usp33	ubiquitin specific peptidase 33 [Source:MGI Symbol;Acc:MGI:2159711]	2.053	1.03742	2.16058e-09	6.81528e-08	yes	up	19.88	18.6	20.99	38.2	34.52	37.74	19.8233	36.82
ENSMUSG00000074651	Mcidas	multiciliate differentiation and DNA synthesis associated cell cycle protein [Source:MGI Symbol;Acc:MGI:3648807]	0.202	-2.30483	2.17801e-09	6.85733e-08	yes	down	19.05	21.56	19.43	2.81	3.82	4.9	20.0133	3.84333
ENSMUSG00000078622	Ccdc47	coiled-coil domain containing 47 [Source:MGI Symbol;Acc:MGI:1914413]	2.143	1.09981	2.18168e-09	6.85733e-08	yes	up	93.26	151.82	171.5	168.21	154.38	135.05	138.86	152.547
ENSMUSG00000117310	Ptp4a1	protein tyrosine phosphatase 4a1 [Source:MGI Symbol;Acc:MGI:1277096]	2.014	1.01031	2.19776e-09	6.89558e-08	yes	up	214.16	188.02	204.96	369.12	319.85	347.66	202.38	345.543
ENSMUSG00000034837	Gnat1	guanine nucleotide binding protein, alpha transducing 1 [Source:MGI Symbol;Acc:MGI:95778]	0.287	-1.80181	2.20449e-09	6.9044e-08	yes	down	42.32	62.88	52.15	11.76	14.17	18.14	52.45	14.69
ENSMUSG00000117775	Gm50462	predicted gene, 50462 [Source:MGI Symbol;Acc:MGI:6324728]	0.273	-1.87086	2.28613e-09	7.1474e-08	yes	down	823.47	1007.15	581.62	337.53	349.79	440.22	804.08	375.847
ENSMUSG00000025157	Zdhhc16	zinc finger, DHHC domain containing 16 [Source:MGI Symbol;Acc:MGI:1921418]	0.175	-2.51222	2.29069e-09	7.14898e-08	yes	down	51.88	81.09	49.48	13.7	29.72	41.18	60.8167	28.2
ENSMUSG00000015289	Lage3	L antigen family, member 3 [Source:MGI Symbol;Acc:MGI:1913442]	0.23	-2.12308	2.3063e-09	7.18499e-08	yes	down	13.92	10.67	12.2	3.06	2.53	1.63	12.2633	2.40667
ENSMUSG00000031831	Dnaaf1	dynein, axonemal assembly factor 1 [Source:MGI Symbol;Acc:MGI:1915520]	0.204	-2.29314	2.38809e-09	7.42667e-08	yes	down	618.43	857.75	343.5	235.92	293.67	223.77	606.56	251.12
ENSMUSG00000038600	Atp6v0a4	ATPase, H+ transporting, lysosomal V0 subunit A4 [Source:MGI Symbol;Acc:MGI:2153480]	0.269	-1.89202	2.50159e-09	7.76595e-08	yes	down	25.19	35.17	22.8	5.04	7.46	6.38	27.72	6.29333
ENSMUSG00000107815	Gm44257	predicted gene, 44257 [Source:MGI Symbol;Acc:MGI:5690649]	0.092	-3.43622	2.55936e-09	7.93133e-08	yes	down	33.99	32.1	30.15	2.39	6.42	2.51	32.08	3.77333
ENSMUSG00000034098	Fstl5	follistatin-like 5 [Source:MGI Symbol;Acc:MGI:2442179]	2.924	1.548	2.66126e-09	8.23264e-08	yes	up	5.58	6.09	2.54	7.14	6.37	7.32	4.73667	6.94333
ENSMUSG00000018765	Fxr2	fragile X mental retardation, autosomal homolog 2 [Source:MGI Symbol;Acc:MGI:1346074]	0.219	-2.18805	2.69692e-09	8.32833e-08	yes	down	4.01	2.47	4.52	0.55	0.6	0.75	3.66667	0.633333
ENSMUSG00000024939	Fam89b	family with sequence similarity 89, member B [Source:MGI Symbol;Acc:MGI:106595]	0.034	-4.88691	2.73583e-09	8.43371e-08	yes	down	3.87	2.08	4.32	0.13	0	0.15	3.42333	0.0933333
ENSMUSG00000053870	Fpgt	fucose-1-phosphate guanylyltransferase [Source:MGI Symbol;Acc:MGI:1922790]	2.139	1.09701	2.76518e-09	8.50931e-08	yes	up	13.39	15.32	15.63	25.53	31.64	22.01	14.78	26.3933
ENSMUSG00000033186	Mzt1	mitotic spindle organizing protein 1 [Source:MGI Symbol;Acc:MGI:1924039]	2.373	1.24676	2.781e-09	8.5431e-08	yes	up	59.86	58.7	49.57	130.97	110.89	160.02	56.0433	133.96
ENSMUSG00000070319	Eif3g	eukaryotic translation initiation factor 3, subunit G [Source:MGI Symbol;Acc:MGI:1858258]	0.338	-1.56662	2.79752e-09	8.5789e-08	yes	down	26.78	15.91	21.99	6.14	6.99	5.88	21.56	6.33667
ENSMUSG00000035172	Plekhh3	pleckstrin homology domain containing, family H (with MyTH4 domain) member 3 [Source:MGI Symbol;Acc:MGI:2384950]	0.121	-3.04425	2.86405e-09	8.76767e-08	yes	down	4.99	2.11	3.5	0.43	0.41	0.22	3.53333	0.353333
ENSMUSG00000087385	Frg2f1	FSHD region gene 2 family member 1 [Source:MGI Symbol;Acc:MGI:3035485]	0.363	-1.46261	3.10562e-09	9.4907e-08	yes	down	2359.81	3025.19	2318.49	1444.31	1539.2	1540.14	2567.83	1507.88
ENSMUSG00000034438	Gbp8	guanylate-binding protein 8 [Source:MGI Symbol;Acc:MGI:1923324]	0.271	-1.8862	3.14058e-09	9.58094e-08	yes	down	822.74	742.52	589.36	459.1	204.51	476.16	718.207	379.923
ENSMUSG00000012117	Dhdds	dehydrodolichyl diphosphate synthase [Source:MGI Symbol;Acc:MGI:1914672]	0.185	-2.43676	3.30486e-09	1.00647e-07	yes	down	244.09	431.66	259.08	186.5	81.8	55.64	311.61	107.98
ENSMUSG00000019779	Frk	fyn-related kinase [Source:MGI Symbol;Acc:MGI:103265]	2.179	1.12363	3.31221e-09	1.00697e-07	yes	up	5.29	4.33	6.08	9.82	9.05	9.11	5.23333	9.32667
ENSMUSG00000039771	Polr2j	polymerase (RNA) II (DNA directed) polypeptide J [Source:MGI Symbol;Acc:MGI:109582]	0.411	-1.28393	3.3264e-09	1.00954e-07	yes	down	1980.13	1774.71	1459.56	739.17	595.1	730.37	1738.13	688.213
ENSMUSG00000063884	Ptcd3	pentatricopeptide repeat domain 3 [Source:MGI Symbol;Acc:MGI:1917206]	2.135	1.09435	3.39381e-09	1.02823e-07	yes	up	14.56	13.41	16.19	25.6	28.52	23.32	14.72	25.8133
ENSMUSG00000027122	Arl14ep	ADP-ribosylation factor-like 14 effector protein [Source:MGI Symbol;Acc:MGI:1926020]	0.429	-1.22042	3.43697e-09	1.03952e-07	yes	down	6483.17	7535.46	6860.22	4358.69	2661.78	3365.82	6959.62	3462.1
ENSMUSG00000042423	Fbrs	fibrosin [Source:MGI Symbol;Acc:MGI:104648]	0.309	-1.69594	3.6102e-09	1.09005e-07	yes	down	406.51	349.08	495.98	277.51	155.82	107.56	417.19	180.297
ENSMUSG00000031200	Mtcp1	mature T cell proliferation 1 [Source:MGI Symbol;Acc:MGI:102699]	2.561	1.35697	3.66679e-09	1.10524e-07	yes	up	32.03	34.34	32.81	64.04	94.21	66.65	33.06	74.9667
ENSMUSG00000105736	Gm42456	predicted gene 42456 [Source:MGI Symbol;Acc:MGI:5662593]	0.323	-1.63132	3.71061e-09	1.11654e-07	yes	down	644.04	730.05	516.62	414.24	356.63	344.65	630.237	371.84
ENSMUSG00000036256	Igfbp7	insulin-like growth factor binding protein 7 [Source:MGI Symbol;Acc:MGI:1352480]	0.188	-2.40772	3.76785e-09	1.13183e-07	yes	down	5.77	10.66	7.98	1.22	1.35	1.52	8.13667	1.36333
ENSMUSG00000064284	Cdpf1	cysteine rich, DPF motif domain containing 1 [Source:MGI Symbol;Acc:MGI:1919605]	0.273	-1.87543	3.81959e-09	1.14354e-07	yes	down	30.18	12.64	23.8	6.79	6.19	4.41	22.2067	5.79667
ENSMUSG00000056629	Fkbp2	FK506 binding protein 2 [Source:MGI Symbol;Acc:MGI:95542]	0.2	-2.32422	3.82568e-09	1.14354e-07	yes	down	19.06	15.98	15.05	2.39	2.56	4.49	16.6967	3.14667
ENSMUSG00000042078	Svop	SV2 related protein [Source:MGI Symbol;Acc:MGI:1915916]	0.173	-2.52838	3.82627e-09	1.14354e-07	yes	down	263.01	185.77	125.45	63.36	78.18	59.02	191.41	66.8533
ENSMUSG00000047746	Fbxo40	F-box protein 40 [Source:MGI Symbol;Acc:MGI:2443753]	0.278	-1.8485	3.87089e-09	1.15491e-07	yes	down	6.92	4.96	5.23	1.03	0.87	0.61	5.70333	0.836667
ENSMUSG00000114206	Gm30551	predicted gene, 30551 [Source:MGI Symbol;Acc:MGI:5589710]	0.215	-2.21754	3.95447e-09	1.17786e-07	yes	down	17.36	6.61	9.8	2.21	2.15	1.48	11.2567	1.94667
ENSMUSG00000028837	Psmb2	proteasome (prosome, macropain) subunit, beta type 2 [Source:MGI Symbol;Acc:MGI:1347045]	0.39	-1.35803	3.97815e-09	1.18208e-07	yes	down	677.37	753.37	584.61	221.38	204.59	280.33	671.783	235.433
ENSMUSG00000036030	Prtg	protogenin [Source:MGI Symbol;Acc:MGI:2444710]	0.342	-1.5477	3.98207e-09	1.18208e-07	yes	down	587.24	652.44	519.36	282.75	315.24	323.08	586.347	307.023
ENSMUSG00000074397	Foxr1	forkhead box R1 [Source:MGI Symbol;Acc:MGI:2685961]	0.397	-1.33262	4.07015e-09	1.2062e-07	yes	down	47.25	31.98	40.51	8.98	9.36	9.84	39.9133	9.39333
ENSMUSG00000104606	Gm43409	predicted gene 43409 [Source:MGI Symbol;Acc:MGI:5663546]	0.063	-3.98646	4.21119e-09	1.2459e-07	yes	down	1.61	1.62	1.62	0.06	0.06	0.14	1.61667	0.0866667
ENSMUSG00000031148	Gpkow	G patch domain and KOW motifs [Source:MGI Symbol;Acc:MGI:1859610]	0.162	-2.62548	4.39672e-09	1.29645e-07	yes	down	27.73	31.72	22.1	4.4	3.57	8.04	27.1833	5.33667
ENSMUSG00000056605	Krt72	keratin 72 [Source:MGI Symbol;Acc:MGI:2146034]	0.183	-2.45239	4.55937e-09	1.34216e-07	yes	down	8.73	6.41	10.35	9.58	1.69	1.54	8.49667	4.27
ENSMUSG00000021660	Btf3	basic transcription factor 3 [Source:MGI Symbol;Acc:MGI:1202875]	2.68	1.42211	4.59967e-09	1.35177e-07	yes	up	236.17	382.81	266.24	791.92	744.85	627.29	295.073	721.353
ENSMUSG00000046417	Lrrc75a	leucine rich repeat containing 75A [Source:MGI Symbol;Acc:MGI:2682293]	0.155	-2.69425	4.64734e-09	1.3635e-07	yes	down	31.96	26.54	23.76	0.48	8.46	0.25	27.42	3.06333
ENSMUSG00000023826	Prkn	parkin RBR E3 ubiquitin protein ligase [Source:MGI Symbol;Acc:MGI:1355296]	0.432	-1.21208	4.73769e-09	1.3877e-07	yes	down	547.44	496.09	520.69	264.22	318.75	145.58	521.407	242.85
ENSMUSG00000022003	Slc25a30	solute carrier family 25, member 30 [Source:MGI Symbol;Acc:MGI:1914804]	0.281	-1.83378	4.83563e-09	1.41404e-07	yes	down	391.14	489.41	344.39	139.24	172.62	231.56	408.313	181.14
ENSMUSG00000100837	1700063D05Rik	RIKEN cDNA 1700063D05 gene [Source:MGI Symbol;Acc:MGI:1925750]	0.281	-1.82934	4.85227e-09	1.41656e-07	yes	down	91.93	144.42	129.86	38.89	46.77	40.22	122.07	41.96
ENSMUSG00000110851	Gm48902	predicted gene, 48902 [Source:MGI Symbol;Acc:MGI:6098671]	0.101	-3.31392	4.86299e-09	1.41734e-07	yes	down	3.06	2.68	3.66	0.36	0.3	0.18	3.13333	0.28
ENSMUSG00000043583	4930470P17Rik	RIKEN cDNA 4930470P17 gene [Source:MGI Symbol;Acc:MGI:1914887]	0.109	-3.19224	4.87876e-09	1.41959e-07	yes	down	4.53	4.93	3.92	0.55	0.31	0.5	4.46	0.453333
ENSMUSG00000003452	Bicd1	BICD cargo adaptor 1 [Source:MGI Symbol;Acc:MGI:1101760]	0.294	-1.76614	4.90561e-09	1.42505e-07	yes	down	477.77	603.43	546.48	262.47	184.9	254.24	542.56	233.87
ENSMUSG00000035504	Reep6	receptor accessory protein 6 [Source:MGI Symbol;Acc:MGI:1917585]	0.225	-2.15004	4.92774e-09	1.42913e-07	yes	down	78.71	82.34	93.78	17.41	22.15	15.55	84.9433	18.37
ENSMUSG00000024077	Strn	striatin, calmodulin binding protein [Source:MGI Symbol;Acc:MGI:1333757]	2.014	1.01041	5.28178e-09	1.52929e-07	yes	up	142.03	124.49	205.86	350.19	333.39	305.52	157.46	329.7
ENSMUSG00000003436	Dll3	delta like canonical Notch ligand 3 [Source:MGI Symbol;Acc:MGI:1096877]	0.408	-1.29331	5.29644e-09	1.53102e-07	yes	down	24.78	19.33	19.97	6.02	6.22	7.24	21.36	6.49333
ENSMUSG00000037509	Arhgef4	Rho guanine nucleotide exchange factor (GEF) 4 [Source:MGI Symbol;Acc:MGI:2442507]	0.122	-3.03691	5.31351e-09	1.53344e-07	yes	down	18.25	45.01	43.43	3.15	3.45	9.91	35.5633	5.50333
ENSMUSG00000052512	Nav2	neuron navigator 2 [Source:MGI Symbol;Acc:MGI:2183691]	0.456	-1.13161	5.3616e-09	1.54479e-07	yes	down	5073.39	5803.48	4756.91	2073.99	2667.05	2551.61	5211.26	2430.88
ENSMUSG00000043461	Sptssb	serine palmitoyltransferase, small subunit B [Source:MGI Symbol;Acc:MGI:1913433]	0.361	-1.47122	5.48355e-09	1.57735e-07	yes	down	46.52	42.27	32.4	9.79	10.65	11.39	40.3967	10.61
ENSMUSG00000001844	Zdhhc4	zinc finger, DHHC domain containing 4 [Source:MGI Symbol;Acc:MGI:1920131]	0.16	-2.6418	5.49916e-09	1.57926e-07	yes	down	7.9	3.21	5.26	1.88	0.95	0.59	5.45667	1.14
ENSMUSG00000030397	Mark4	MAP/microtubule affinity regulating kinase 4 [Source:MGI Symbol;Acc:MGI:1920955]	0.302	-1.72855	5.56343e-09	1.59512e-07	yes	down	500.61	463.17	344.29	138.31	160.15	173.77	436.023	157.41
ENSMUSG00000117772	Gm50333	predicted gene, 50333 [Source:MGI Symbol;Acc:MGI:6303202]	0.275	-1.8625	5.71993e-09	1.6368e-07	yes	down	257.59	240.13	254.43	147.96	88.61	175.29	250.717	137.287
ENSMUSG00000026761	Orc4	origin recognition complex, subunit 4 [Source:MGI Symbol;Acc:MGI:1347043]	2.071	1.05013	5.72735e-09	1.6368e-07	yes	up	162.88	155.93	150.56	261.48	302.01	275.37	156.457	279.62
ENSMUSG00000118665	AC109196.1	lin-54 homolog (C. elegans) [Source:NCBI gene (formerly Entrezgene);Acc:231506]	2.124	1.08652	5.78948e-09	1.65188e-07	yes	up	10.6	9.46	14.62	21.78	19.34	20.57	11.56	20.5633
ENSMUSG00000009013	Dynll1	dynein light chain LC8-type 1 [Source:MGI Symbol;Acc:MGI:1861457]	0.402	-1.31316	5.82944e-09	1.66059e-07	yes	down	215.41	198.35	182.52	77.87	53.64	82.12	198.76	71.21
ENSMUSG00000039720	Got1l1	glutamic-oxaloacetic transaminase 1-like 1 [Source:MGI Symbol;Acc:MGI:1923865]	0.239	-2.06595	5.8512e-09	1.6641e-07	yes	down	333.44	329.2	276.99	253.06	91	193.8	313.21	179.287
ENSMUSG00000117734	Gm50117	predicted gene, 50117 [Source:MGI Symbol;Acc:MGI:6302857]	0.275	-1.86043	5.94405e-09	1.68779e-07	yes	down	25.39	18.4	28.02	8.2	6.71	4.02	23.9367	6.31
ENSMUSG00000086162	Gm16342	predicted gene 16342 [Source:MGI Symbol;Acc:MGI:3840138]	0.242	-2.04489	5.97824e-09	1.69476e-07	yes	down	878.84	668.04	397.27	220.84	154.1	366.67	648.05	247.203
ENSMUSG00000032396	Dis3l	DIS3 like exosome 3'-5' exoribonuclease [Source:MGI Symbol;Acc:MGI:2143272]	0.389	-1.36398	6.15952e-09	1.74335e-07	yes	down	1901.21	2286.46	1782.3	1072.33	1306.51	980.17	1989.99	1119.67
ENSMUSG00000117595	Gm49981	predicted gene, 49981 [Source:MGI Symbol;Acc:MGI:6275259]	0.237	-2.07438	6.18176e-09	1.74419e-07	yes	down	100.69	102.81	98.35	50.8	31.26	25.64	100.617	35.9
ENSMUSG00000117292	E330032C10Rik	RIKEN cDNA E330032C10 gene [Source:MGI Symbol;Acc:MGI:4437727]	0.238	-2.07302	6.18226e-09	1.74419e-07	yes	down	5.04	5.94	3.15	1.14	0.88	0.91	4.71	0.976667
ENSMUSG00000025787	Tgm4	transglutaminase 4 (prostate) [Source:MGI Symbol;Acc:MGI:3027002]	0.168	-2.56969	6.38368e-09	1.79527e-07	yes	down	7.91	7.78	6.62	1.35	1.15	0.38	7.43667	0.96
ENSMUSG00000063975	Slco1a5	solute carrier organic anion transporter family, member 1a5 [Source:MGI Symbol;Acc:MGI:1351865]	0.377	-1.40831	6.69171e-09	1.87816e-07	yes	down	22.45	19.51	22.89	8.75	6.03	5.77	21.6167	6.85
ENSMUSG00000020680	Taf15	TATA-box binding protein associated factor 15 [Source:MGI Symbol;Acc:MGI:1917689]	0.352	-1.50542	6.69974e-09	1.87816e-07	yes	down	113.49	125.42	80.06	24.85	24	30.22	106.323	26.3567
ENSMUSG00000102716	Gm5099	predicted gene 5099 [Source:MGI Symbol;Acc:MGI:3644917]	0.117	-3.09798	6.80589e-09	1.90489e-07	yes	down	32.71	26.11	25.5	1.69	4.37	5	28.1067	3.68667
ENSMUSG00000000739	Sult5a1	sulfotransferase family 5A, member 1 [Source:MGI Symbol;Acc:MGI:1931463]	0.119	-3.07406	7.23697e-09	2.01914e-07	yes	down	10.89	7.59	4.74	0.34	0.93	1.01	7.74	0.76
ENSMUSG00000025723	Nmb	neuromedin B [Source:MGI Symbol;Acc:MGI:1915289]	0.078	-3.6772	7.28811e-09	2.03019e-07	yes	down	8.51	4.19	9.74	0.5	0.38	0.89	7.48	0.59
ENSMUSG00000061983	Rps12	ribosomal protein S12 [Source:MGI Symbol;Acc:MGI:98105]	0.347	-1.52645	7.49711e-09	2.08512e-07	yes	down	95.04	65.97	58.64	24.99	21.15	24.62	73.2167	23.5867
ENSMUSG00000063065	Mapk3	mitogen-activated protein kinase 3 [Source:MGI Symbol;Acc:MGI:1346859]	0.282	-1.82657	7.53787e-09	2.09315e-07	yes	down	336.53	92.63	254.42	44.87	65.79	50.46	227.86	53.7067
ENSMUSG00000081664	Gm15544	predicted gene 15544 [Source:MGI Symbol;Acc:MGI:3782993]	0.262	-1.9327	7.59637e-09	2.10608e-07	yes	down	13.28	10.39	11.18	2.49	3.3	2.48	11.6167	2.75667
ENSMUSG00000028541	B4galt2	UDP-Gal:betaGlcNAc beta 1,4- galactosyltransferase, polypeptide 2 [Source:MGI Symbol;Acc:MGI:1858493]	0.211	-2.2457	7.64112e-09	2.11516e-07	yes	down	11.16	5.49	10.97	1.15	1.34	2.69	9.20667	1.72667
ENSMUSG00000067038	Rps12-ps3	ribosomal protein S12, pseudogene 3 [Source:MGI Symbol;Acc:MGI:3704503]	0.189	-2.40222	7.83797e-09	2.16496e-07	yes	down	104.72	161.93	144.84	9.17	35.49	38.52	137.163	27.7267
ENSMUSG00000042599	Kdm7a	lysine (K)-specific demethylase 7A [Source:MGI Symbol;Acc:MGI:2443388]	2.145	1.10092	7.84558e-09	2.16496e-07	yes	up	15.1	14.33	23.47	32.33	29.23	31.17	17.6333	30.91
ENSMUSG00000061126	Cyp4f39	cytochrome P450, family 4, subfamily f, polypeptide 39 [Source:MGI Symbol;Acc:MGI:2445210]	0.164	-2.60499	7.91262e-09	2.18005e-07	yes	down	6.09	5.22	6.75	1.8	0.91	14.23	6.02	5.64667
ENSMUSG00000037143	Cfap61	cilia and flagella associated protein 61 [Source:MGI Symbol;Acc:MGI:1926024]	0.242	-2.04905	7.97343e-09	2.19338e-07	yes	down	254.31	411.04	250.18	144	116.38	74.12	305.177	111.5
ENSMUSG00000087777	Gm22321	predicted gene, 22321 [Source:MGI Symbol;Acc:MGI:5452098]	0.31	-1.69066	8.01672e-09	2.20185e-07	yes	down	49.82	36.3	28.46	10.18	12.61	10.85	38.1933	11.2133
ENSMUSG00000053641	Dennd4a	DENN/MADD domain containing 4A [Source:MGI Symbol;Acc:MGI:2142979]	2.316	1.21152	8.05384e-09	2.20861e-07	yes	up	5.9	6.14	7.78	15.83	14.94	12	6.60667	14.2567
ENSMUSG00000099349	1700047G03Rik	RIKEN cDNA 1700047G03 gene [Source:MGI Symbol;Acc:MGI:1920589]	0.285	-1.80938	8.13448e-09	2.22726e-07	yes	down	1789.82	1946.14	1154.56	331.34	468.59	683.78	1630.17	494.57
ENSMUSG00000085156	Snhg15	small nucleolar RNA host gene 15 [Source:MGI Symbol;Acc:MGI:3650059]	0.064	-3.97635	8.3319e-09	2.27777e-07	yes	down	11.94	9.33	5.41	0.32	0.31	1.01	8.89333	0.546667
ENSMUSG00000085143	Gm11520	predicted gene 11520 [Source:MGI Symbol;Acc:MGI:3650534]	0.213	-2.23431	8.37417e-09	2.28579e-07	yes	down	52.48	106.5	74.9	17.78	19.14	23.09	77.96	20.0033
ENSMUSG00000066440	Zfyve26	zinc finger, FYVE domain containing 26 [Source:MGI Symbol;Acc:MGI:1924767]	0.352	-1.5066	8.56032e-09	2.32967e-07	yes	down	279	245.58	222.45	143.1	122.04	150.78	249.01	138.64
ENSMUSG00000096199	Ptrhd1	peptidyl-tRNA hydrolase domain containing 1 [Source:MGI Symbol;Acc:MGI:1916959]	0.377	-1.40769	8.56137e-09	2.32967e-07	yes	down	9.56	9.34	7.93	2.98	2.39	3.19	8.94333	2.85333
ENSMUSG00000092579	Vmn1r62	vomeronasal 1 receptor 62 [Source:MGI Symbol;Acc:MGI:3033471]	0.393	-1.34765	8.62519e-09	2.34342e-07	yes	down	77.35	98.79	82.69	24.2	17	29.59	86.2767	23.5967
ENSMUSG00000037049	Smpd1	sphingomyelin phosphodiesterase 1, acid lysosomal [Source:MGI Symbol;Acc:MGI:98325]	0.178	-2.48774	8.87725e-09	2.40503e-07	yes	down	5.82	2.15	6.8	1.17	0.59	0.43	4.92333	0.73
ENSMUSG00000036606	Plxnb2	plexin B2 [Source:MGI Symbol;Acc:MGI:2154239]	0.133	-2.91036	8.87921e-09	2.40503e-07	yes	down	3.94	3.75	7.18	0.04	0.42	0.56	4.95667	0.34
ENSMUSG00000033808	Tmem87a	transmembrane protein 87A [Source:MGI Symbol;Acc:MGI:2441844]	2.229	1.15669	9.62332e-09	2.60258e-07	yes	up	34.61	34.56	36.5	46.09	54.89	41.12	35.2233	47.3667
ENSMUSG00000022477	Aco2	aconitase 2, mitochondrial [Source:MGI Symbol;Acc:MGI:87880]	0.283	-1.82294	9.83057e-09	2.65455e-07	yes	down	327.55	641.54	345.86	150.29	150.76	157.16	438.317	152.737
ENSMUSG00000018401	Mtmr4	myotubularin related protein 4 [Source:MGI Symbol;Acc:MGI:2180699]	2.256	1.17371	9.99072e-09	2.69368e-07	yes	up	4.59	4.38	5.8	8.53	8.35	7.58	4.92333	8.15333
ENSMUSG00000045896	Paip2b	poly(A) binding protein interacting protein 2B [Source:MGI Symbol;Acc:MGI:2386865]	0.472	-1.08172	1.01637e-08	2.73328e-07	yes	down	64.01	61.8	78.06	30.5	41.87	28.22	67.9567	33.53
ENSMUSG00000000706	Btn1a1	butyrophilin, subfamily 1, member A1 [Source:MGI Symbol;Acc:MGI:103118]	0.077	-3.70806	1.01686e-08	2.73328e-07	yes	down	1.71	0.56	1.89	0.29	0.17	0.03	1.38667	0.163333
ENSMUSG00000005779	Psmb4	proteasome (prosome, macropain) subunit, beta type 4 [Source:MGI Symbol;Acc:MGI:1098257]	0.263	-1.92754	1.042e-08	2.79658e-07	yes	down	44.83	16.15	27.17	6.93	5	7.44	29.3833	6.45667
ENSMUSG00000025505	Tmem80	transmembrane protein 80 [Source:MGI Symbol;Acc:MGI:1918698]	0.211	-2.24181	1.04377e-08	2.79707e-07	yes	down	13.53	9.94	16	2.06	3.39	2.01	13.1567	2.48667
ENSMUSG00000052151	Plpp2	phospholipid phosphatase 2 [Source:MGI Symbol;Acc:MGI:1354945]	0.116	-3.11061	1.07437e-08	2.87083e-07	yes	down	6.62	2.21	7.27	0.2	1.02	0.38	5.36667	0.533333
ENSMUSG00000003585	Sec14l2	SEC14-like lipid binding 2 [Source:MGI Symbol;Acc:MGI:1915065]	0.176	-2.50709	1.07455e-08	2.87083e-07	yes	down	208.26	132.94	98.09	44.16	42.23	33.99	146.43	40.1267
ENSMUSG00000000378	Ccm2	cerebral cavernous malformation 2 [Source:MGI Symbol;Acc:MGI:2384924]	0.15	-2.7398	1.08673e-08	2.89899e-07	yes	down	4.8	1.89	3.94	0.87	0.99	0.31	3.54333	0.723333
ENSMUSG00000108865	Gm44617	predicted gene 44617 [Source:MGI Symbol;Acc:MGI:5753193]	0.139	-2.84946	1.10121e-08	2.92876e-07	yes	down	191.69	111.17	56.84	19.92	11.67	35.96	119.9	22.5167
ENSMUSG00000069114	Zbtb10	zinc finger and BTB domain containing 10 [Source:MGI Symbol;Acc:MGI:2139883]	2.058	1.04124	1.1121e-08	2.95325e-07	yes	up	8.73	8.67	12.13	18.59	16.63	15.92	9.84333	17.0467
ENSMUSG00000066090	Insl5	insulin-like 5 [Source:MGI Symbol;Acc:MGI:1346085]	0.23	-2.1187	1.13767e-08	3.01661e-07	yes	down	177.22	330.58	242.85	127.85	100.05	87.38	250.217	105.093
ENSMUSG00000053094	Tmem248	transmembrane protein 248 [Source:MGI Symbol;Acc:MGI:1918917]	0.38	-1.39681	1.15024e-08	3.04145e-07	yes	down	25	11.6	26.57	9.54	11.01	7.75	21.0567	9.43333
ENSMUSG00000118138	Gm50322	predicted gene, 50322 [Source:MGI Symbol;Acc:MGI:6303183]	0.151	-2.72593	1.15048e-08	3.04145e-07	yes	down	1.09	2.58	1.54	0.14	0.27	0.26	1.73667	0.223333
ENSMUSG00000034334	Fam151b	family with sequence similarity 151, member B [Source:MGI Symbol;Acc:MGI:1921192]	0.287	-1.79972	1.17245e-08	3.09489e-07	yes	down	485.73	512.12	415.79	105.92	213.2	192.55	471.213	170.557
ENSMUSG00000079598	Clec2l	C-type lectin domain family 2, member L [Source:MGI Symbol;Acc:MGI:2141402]	0.318	-1.65411	1.18076e-08	3.11216e-07	yes	down	1205.09	1312.72	1062.93	615.82	647.54	912.58	1193.58	725.313
ENSMUSG00000028463	Car9	carbonic anhydrase 9 [Source:MGI Symbol;Acc:MGI:2447188]	0.223	-2.1634	1.18332e-08	3.11425e-07	yes	down	5.51	3.46	6.97	0.82	2.06	1.46	5.31333	1.44667
ENSMUSG00000110558	Gm45779	predicted gene 45779 [Source:MGI Symbol;Acc:MGI:5804894]	0.196	-2.35234	1.24503e-08	3.27178e-07	yes	down	19.83	29.13	24.12	3.82	4.78	5.84	24.36	4.81333
ENSMUSG00000029428	Stx2	syntaxin 2 [Source:MGI Symbol;Acc:MGI:108059]	0.396	-1.33777	1.25315e-08	3.28822e-07	yes	down	294.2	300.76	186.21	73.57	69.63	99.43	260.39	80.8767
ENSMUSG00000062006	Rpl34	ribosomal protein L34 [Source:MGI Symbol;Acc:MGI:1915686]	0.381	-1.39402	1.2903e-08	3.38066e-07	yes	down	160.67	167.11	123.82	54.15	57.43	62.56	150.533	58.0467
ENSMUSG00000092395	Gm20463	predicted gene 20463 [Source:MGI Symbol;Acc:MGI:5141928]	0.209	-2.25808	1.307e-08	3.41934e-07	yes	down	32.58	42.59	50.41	14.46	9.08	7.38	41.86	10.3067
ENSMUSG00000022999	Lmbr1l	limb region 1 like [Source:MGI Symbol;Acc:MGI:1289247]	0.361	-1.47118	1.35126e-08	3.52989e-07	yes	down	592.13	442.52	375.19	286.09	263.15	283.29	469.947	277.51
ENSMUSG00000040699	Limd2	LIM domain containing 2 [Source:MGI Symbol;Acc:MGI:1915053]	0.149	-2.7501	1.35464e-08	3.53348e-07	yes	down	8.52	1.2	4.47	1.04	0.42	0.75	4.73	0.736667
ENSMUSG00000061802	Odad2	outer dynein arm docking complex subunit 2 [Source:MGI Symbol;Acc:MGI:1922184]	0.352	-1.50724	1.3709e-08	3.56991e-07	yes	down	112.65	132.58	104.38	33.82	30.28	43.13	116.537	35.7433
ENSMUSG00000027957	Slc35a3	solute carrier family 35 (UDP-N-acetylglucosamine (UDP-GlcNAc) transporter), member 3 [Source:MGI Symbol;Acc:MGI:1917648]	2.14	1.0975	1.37265e-08	3.56991e-07	yes	up	3.95	3.95	4.86	6.98	7.6	7.26	4.25333	7.28
ENSMUSG00000025135	Anapc11	anaphase promoting complex subunit 11 [Source:MGI Symbol;Acc:MGI:1913406]	0.47	-1.08813	1.39648e-08	3.62652e-07	yes	down	192.23	143.1	163.04	65.82	70.63	68.2	166.123	68.2167
ENSMUSG00000017760	Ctsa	cathepsin A [Source:MGI Symbol;Acc:MGI:97748]	0.198	-2.33774	1.45081e-08	3.75654e-07	yes	down	158.2	131.76	146.78	33.53	38.14	50.25	145.58	40.64
ENSMUSG00000021448	Shc3	src homology 2 domain-containing transforming protein C3 [Source:MGI Symbol;Acc:MGI:106179]	0.181	-2.46351	1.46378e-08	3.78458e-07	yes	down	15.06	13.58	8.55	1.96	1.83	2.43	12.3967	2.07333
ENSMUSG00000020740	Gga3	golgi associated, gamma adaptin ear containing, ARF binding protein 3 [Source:MGI Symbol;Acc:MGI:2384159]	0.35	-1.51589	1.47332e-08	3.80368e-07	yes	down	456.72	261.45	221.21	189.63	192.97	102.21	313.127	161.603
ENSMUSG00000023140	Reg2	regenerating islet-derived 2 [Source:MGI Symbol;Acc:MGI:97896]	0.076	-3.71953	1.50013e-08	3.86681e-07	yes	down	12.04	6.69	3.63	0.91	0.4	0.25	7.45333	0.52
ENSMUSG00000074264	Amy1	amylase 1, salivary [Source:MGI Symbol;Acc:MGI:88019]	0.136	-2.87729	1.50217e-08	3.86681e-07	yes	down	4.18	4.46	2.18	0.57	0.45	0.51	3.60667	0.51
ENSMUSG00000071470	Ccnb1ip1	cyclin B1 interacting protein 1 [Source:MGI Symbol;Acc:MGI:2685134]	0.328	-1.60641	1.53942e-08	3.95694e-07	yes	down	35	35.65	23.55	7.05	9.04	10.79	31.4	8.96
ENSMUSG00000117282	Gm49898	predicted gene, 49898 [Source:MGI Symbol;Acc:MGI:6270593]	0.045	-4.48474	1.55548e-08	3.9924e-07	yes	down	7.02	7.38	13.08	0.8	0	1.45	9.16	0.75
ENSMUSG00000074476	Spc24	SPC24, NDC80 kinetochore complex component, homolog (S. cerevisiae) [Source:MGI Symbol;Acc:MGI:1914879]	0.318	-1.65249	1.60651e-08	4.11141e-07	yes	down	62	33.34	38.91	8.34	11.27	17.8	44.75	12.47
ENSMUSG00000053799	Exoc6	exocyst complex component 6 [Source:MGI Symbol;Acc:MGI:1351611]	0.425	-1.23345	1.61988e-08	4.13962e-07	yes	down	1640.85	1690.98	1449.64	606.37	842.48	866.34	1593.82	771.73
ENSMUSG00000037578	Pkd2l1	polycystic kidney disease 2-like 1 [Source:MGI Symbol;Acc:MGI:1352448]	0.313	-1.67541	1.63482e-08	4.17174e-07	yes	down	577.7	670.14	521.03	317.01	386.93	351.72	589.623	351.887
ENSMUSG00000027195	Hsd17b12	hydroxysteroid (17-beta) dehydrogenase 12 [Source:MGI Symbol;Acc:MGI:1926967]	2.028	1.02011	1.64216e-08	4.18443e-07	yes	up	37.48	34.55	42.04	65.49	67.87	73.51	38.0233	68.9567
ENSMUSG00000097113	Gm19705	predicted gene, 19705 [Source:MGI Symbol;Acc:MGI:5011890]	0.245	-2.0313	1.66862e-08	4.24571e-07	yes	down	78.76	51	38.85	9.42	7.83	19.97	56.2033	12.4067
ENSMUSG00000056899	Immp2l	IMP2 inner mitochondrial membrane peptidase-like (S. cerevisiae) [Source:MGI Symbol;Acc:MGI:2135611]	0.232	-2.1066	1.72392e-08	4.3801e-07	yes	down	31.34	26.21	17.27	6.35	5.21	3.42	24.94	4.99333
ENSMUSG00000020610	Amz2	archaelysin family metallopeptidase 2 [Source:MGI Symbol;Acc:MGI:104837]	0.301	-1.7327	1.73113e-08	4.38997e-07	yes	down	20.95	8.42	11.63	3.97	4.31	2.57	13.6667	3.61667
ENSMUSG00000029544	Cabp1	calcium binding protein 1 [Source:MGI Symbol;Acc:MGI:1352750]	0.074	-3.75933	1.73279e-08	4.38997e-07	yes	down	4.04	2.37	4.56	0.2	0.2	0.27	3.65667	0.223333
ENSMUSG00000110447	Gm31518	predicted gene, 31518 [Source:MGI Symbol;Acc:MGI:5590677]	0.187	-2.4224	1.75842e-08	4.44379e-07	yes	down	16.21	20.43	23.61	2.31	4.87	3.87	20.0833	3.68333
ENSMUSG00000017548	Suz12	SUZ12 polycomb repressive complex 2 subunit [Source:MGI Symbol;Acc:MGI:1261758]	2.276	1.18656	1.75907e-08	4.44379e-07	yes	up	35.16	35.58	57.37	89.1	85.09	63.4	42.7033	79.1967
ENSMUSG00000030172	Erc1	ELKS/RAB6-interacting/CAST family member 1 [Source:MGI Symbol;Acc:MGI:2151013]	0.325	-1.6237	1.76807e-08	4.46015e-07	yes	down	51.81	50.14	48.81	9.36	7.81	8.25	50.2533	8.47333
ENSMUSG00000030541	Idh2	isocitrate dehydrogenase 2 (NADP+), mitochondrial [Source:MGI Symbol;Acc:MGI:96414]	0.045	-4.46261	1.79249e-08	4.4992e-07	yes	down	110.61	109.6	78.71	5.76	4.56	0.2	99.64	3.50667
ENSMUSG00000064357	mt-Atp6	mitochondrially encoded ATP synthase 6 [Source:MGI Symbol;Acc:MGI:99927]	2.392	1.25836	1.79376e-08	4.4992e-07	yes	up	6757.07	9871.06	8391.98	19117.7	21541.5	15515.9	8340.04	18725.1
ENSMUSG00000040158	Tax1bp3	Tax1 (human T cell leukemia virus type I) binding protein 3 [Source:MGI Symbol;Acc:MGI:1923531]	2.363	1.24067	1.79741e-08	4.50196e-07	yes	up	38.65	23.74	52.86	87.93	102.18	72.91	38.4167	87.6733
ENSMUSG00000113321	Gm8075	predicted gene 8075 [Source:MGI Symbol;Acc:MGI:3643190]	0.301	-1.73348	1.92748e-08	4.80916e-07	yes	down	14.85	11.31	15.09	3.89	5.13	2.31	13.75	3.77667
ENSMUSG00000030801	Kat8	K(lysine) acetyltransferase 8 [Source:MGI Symbol;Acc:MGI:1915023]	0.348	-1.52212	1.92824e-08	4.80916e-07	yes	down	26.96	14.89	22.31	6.17	6.71	6.71	21.3867	6.53
ENSMUSG00000025512	Chid1	chitinase domain containing 1 [Source:MGI Symbol;Acc:MGI:1915288]	0.101	-3.30253	1.93736e-08	4.82507e-07	yes	down	2.67	2.1	1.69	0.23	0.13	0.18	2.15333	0.18
ENSMUSG00000027284	Cdan1	congenital dyserythropoietic anemia, type I (human) [Source:MGI Symbol;Acc:MGI:1916218]	0.341	-1.55201	1.96113e-08	4.87737e-07	yes	down	992.42	868.04	639.46	465.13	380.95	541.04	833.307	462.373
ENSMUSG00000038457	Tmem255b	transmembrane protein 255B [Source:MGI Symbol;Acc:MGI:2685533]	0.321	-1.63724	1.98245e-08	4.92346e-07	yes	down	26.07	12.08	20.07	6.34	5.04	4.67	19.4067	5.35
ENSMUSG00000087341	0610040F04Rik	RIKEN cDNA 0610040F04 gene [Source:MGI Symbol;Acc:MGI:1922644]	0.355	-1.49306	1.99039e-08	4.93621e-07	yes	down	114.32	131.01	94.49	36.99	28.3	41.96	113.273	35.75
ENSMUSG00000086227	Gm11820	predicted gene 11820 [Source:MGI Symbol;Acc:MGI:3650049]	2.346	1.2301	2.00786e-08	4.97256e-07	yes	up	7.19	5.64	6.85	11.62	15.75	14.1	6.56	13.8233
ENSMUSG00000006262	Mob1b	MOB kinase activator 1B [Source:MGI Symbol;Acc:MGI:1915723]	2.063	1.04441	2.01917e-08	4.99354e-07	yes	up	6.67	6.52	10.42	15.03	13.66	14.86	7.87	14.5167
ENSMUSG00000028011	Tdo2	tryptophan 2,3-dioxygenase [Source:MGI Symbol;Acc:MGI:1928486]	3.65	1.86771	2.0309e-08	5.01553e-07	yes	up	3.45	1.85	2.14	4.19	9.67	4.66	2.48	6.17333
ENSMUSG00000041949	Tango6	transport and golgi organization 6 [Source:MGI Symbol;Acc:MGI:2142786]	0.308	-1.69807	2.05586e-08	5.06302e-07	yes	down	365.5	372.16	348.87	187.38	195.62	216.19	362.177	199.73
ENSMUSG00000051154	Commd3	COMM domain containing 3 [Source:MGI Symbol;Acc:MGI:88218]	2.198	1.13601	2.08606e-08	5.1302e-07	yes	up	64.46	72.81	68.24	126.19	157.4	122.01	68.5033	135.2
ENSMUSG00000058099	Nfam1	Nfat activating molecule with ITAM motif 1 [Source:MGI Symbol;Acc:MGI:1921289]	0.241	-2.05242	2.12908e-08	5.2287e-07	yes	down	339.23	321.71	250.01	111.84	134.71	168.49	303.65	138.347
ENSMUSG00000028936	Rpl22	ribosomal protein L22 [Source:MGI Symbol;Acc:MGI:99262]	0.397	-1.33381	2.13299e-08	5.23067e-07	yes	down	53.55	56.38	48.78	10.93	9.18	13.97	52.9033	11.36
ENSMUSG00000028523	Dynlt5	dynein light chain Tctex-type 5 [Source:MGI Symbol;Acc:MGI:1914594]	0.352	-1.50651	2.13709e-08	5.23067e-07	yes	down	182.27	109.2	84.22	27.69	32.05	27.4	125.23	29.0467
ENSMUSG00000003531	Dgcr6	DiGeorge syndrome critical region gene 6 [Source:MGI Symbol;Acc:MGI:1202877]	0.317	-1.65866	2.13878e-08	5.23067e-07	yes	down	149.37	128.78	228.58	32.87	43.56	19.98	168.91	32.1367
ENSMUSG00000089739	Gm20431	predicted gene 20431 [Source:MGI Symbol;Acc:MGI:5141896]	0.029	-5.09495	2.22906e-08	5.43638e-07	yes	down	30.18	30	20.31	0	0	2.97	26.83	0.99
ENSMUSG00000005447	Pafah1b3	platelet-activating factor acetylhydrolase, isoform 1b, subunit 3 [Source:MGI Symbol;Acc:MGI:108414]	0.243	-2.04309	2.2427e-08	5.46208e-07	yes	down	19.05	8.99	11.94	3.5	2.71	2.16	13.3267	2.79
ENSMUSG00000021130	Galnt16	polypeptide N-acetylgalactosaminyltransferase 16 [Source:MGI Symbol;Acc:MGI:1917754]	0.153	-2.71091	2.32345e-08	5.65094e-07	yes	down	1.09	2.09	2.54	0.32	0.2	0.12	1.90667	0.213333
ENSMUSG00000005233	Spc25	SPC25, NDC80 kinetochore complex component, homolog (S. cerevisiae) [Source:MGI Symbol;Acc:MGI:1913692]	2.247	1.16786	2.33088e-08	5.66122e-07	yes	up	31.73	26.16	27.57	68.29	46.72	52.86	28.4867	55.9567
ENSMUSG00000030619	Eed	embryonic ectoderm development [Source:MGI Symbol;Acc:MGI:95286]	2.084	1.05944	2.44898e-08	5.93986e-07	yes	up	261.16	277.28	230.8	365.93	399.37	398.68	256.413	387.993
ENSMUSG00000028648	Ndufs5	NADH:ubiquinone oxidoreductase core subunit S5 [Source:MGI Symbol;Acc:MGI:1890889]	0.4	-1.32078	2.56132e-08	6.19801e-07	yes	down	248.9	233.64	180.05	93.96	73.4	95.47	220.863	87.61
ENSMUSG00000025544	Tm9sf2	transmembrane 9 superfamily member 2 [Source:MGI Symbol;Acc:MGI:1915309]	2.224	1.15309	2.56244e-08	6.19801e-07	yes	up	494.94	521.93	400.81	986.51	833.19	905.88	472.56	908.527
ENSMUSG00000039865	Slc44a3	solute carrier family 44, member 3 [Source:MGI Symbol;Acc:MGI:2384860]	0.213	-2.22813	2.60429e-08	6.28836e-07	yes	down	16.18	15.7	14.78	4.8	1.2	2.16	15.5533	2.72
ENSMUSG00000032333	Stoml1	stomatin-like 1 [Source:MGI Symbol;Acc:MGI:1916356]	0.272	-1.87677	2.60693e-08	6.28836e-07	yes	down	98.77	129.65	103.83	37.13	29.56	49.79	110.75	38.8267
ENSMUSG00000025221	Kcnip2	Kv channel-interacting protein 2 [Source:MGI Symbol;Acc:MGI:2135916]	0.17	-2.55248	2.65313e-08	6.39107e-07	yes	down	22.75	20.94	16.61	3.12	2.46	4.5	20.1	3.36
ENSMUSG00000028407	Smim27	small integral membrane protein 27 [Source:MGI Symbol;Acc:MGI:1913684]	0.023	-5.44541	2.86373e-08	6.88898e-07	yes	down	5.21	5.81	3.84	0.07	0.14	0	4.95333	0.07
ENSMUSG00000015787	Abo	ABO blood group (transferase A, alpha 1-3-N-acetylgalactosaminyltransferase, transferase B, alpha 1-3-galactosyltransferase) [Source:MGI Symbol;Acc:MGI:2135738]	0.232	-2.10889	3.02724e-08	7.2724e-07	yes	down	43.36	90.36	51.47	15.04	12.74	17.08	61.73	14.9533
ENSMUSG00000005575	Ube2m	ubiquitin-conjugating enzyme E2M [Source:MGI Symbol;Acc:MGI:108278]	0.275	-1.86092	3.04568e-08	7.30673e-07	yes	down	28.5	12.08	25.69	5.8	4.78	5.48	22.09	5.35333
ENSMUSG00000006315	Tmem147	transmembrane protein 147 [Source:MGI Symbol;Acc:MGI:1915011]	0.242	-2.04614	3.09321e-08	7.40062e-07	yes	down	26.26	11.71	19.17	5.06	2.4	4.58	19.0467	4.01333
ENSMUSG00000059263	Usp47	ubiquitin specific peptidase 47 [Source:MGI Symbol;Acc:MGI:1922246]	2.276	1.18654	3.17051e-08	7.57498e-07	yes	up	3.21	3.2	5.18	8.07	6.61	6.45	3.86333	7.04333
ENSMUSG00000000088	Cox5a	cytochrome c oxidase subunit 5A [Source:MGI Symbol;Acc:MGI:88474]	2.041	1.02895	3.17468e-08	7.57498e-07	yes	up	185.88	195.11	196.58	372.23	409.76	315.65	192.523	365.88
ENSMUSG00000027875	Hmgcs2	3-hydroxy-3-methylglutaryl-Coenzyme A synthase 2 [Source:MGI Symbol;Acc:MGI:101939]	0.107	-3.22569	3.23892e-08	7.70741e-07	yes	down	8.73	18.96	11.44	0.62	1.81	1.59	13.0433	1.34
ENSMUSG00000090690	Gm8020	predicted gene 8020 [Source:MGI Symbol;Acc:MGI:3647991]	0.174	-2.52175	3.27131e-08	7.774e-07	yes	down	66.75	52.79	59.33	0.95	1.27	0.49	59.6233	0.903333
ENSMUSG00000029621	Arpc1a	actin related protein 2/3 complex, subunit 1A [Source:MGI Symbol;Acc:MGI:1928896]	0.173	-2.53001	3.27944e-08	7.77437e-07	yes	down	10.49	2.93	5.11	0.68	0.64	1.5	6.17667	0.94
ENSMUSG00000026078	Pdcl3	phosducin-like 3 [Source:MGI Symbol;Acc:MGI:1916083]	0.409	-1.28838	3.28029e-08	7.77437e-07	yes	down	172.01	196.16	159.49	56.3	56.98	74.59	175.887	62.6233
ENSMUSG00000057836	Xlr3a	X-linked lymphocyte-regulated 3A [Source:MGI Symbol;Acc:MGI:109506]	2.466	1.30214	3.30611e-08	7.81455e-07	yes	up	34.06	34.36	28.35	82.18	67.57	43.71	32.2567	64.4867
ENSMUSG00000085452	4930554G24Rik	RIKEN cDNA 4930554G24 gene [Source:MGI Symbol;Acc:MGI:1922530]	0.259	-1.949	3.33745e-08	7.87808e-07	yes	down	60.69	72.21	113.32	18.83	30.99	25.95	82.0733	25.2567
ENSMUSG00000025373	Rnf41	ring finger protein 41 [Source:MGI Symbol;Acc:MGI:1914838]	0.273	-1.87549	3.52973e-08	8.32083e-07	yes	down	337.02	353.9	374.19	104.66	216.27	182.95	355.037	167.96
ENSMUSG00000087700	Gm15283	predicted gene 15283 [Source:MGI Symbol;Acc:MGI:3705161]	0.173	-2.53398	3.6071e-08	8.49185e-07	yes	down	15.02	14.76	7.9	2.37	1.94	1.39	12.56	1.9
ENSMUSG00000069518	Gm10271	predicted gene 10271 [Source:MGI Symbol;Acc:MGI:3642827]	0.038	-4.71576	3.64903e-08	8.56769e-07	yes	down	9.97	8.25	4.24	0	0.46	0.28	7.48667	0.246667
ENSMUSG00000040681	Hmgn1	high mobility group nucleosomal binding domain 1 [Source:MGI Symbol;Acc:MGI:96120]	2.047	1.03341	3.66145e-08	8.58542e-07	yes	up	40.47	34.09	48.72	85.48	82.88	63.09	41.0933	77.15
ENSMUSG00000038374	Rbm8a	RNA binding motif protein 8a [Source:MGI Symbol;Acc:MGI:1913129]	0.383	-1.38422	3.69133e-08	8.64399e-07	yes	down	28.66	28.37	25.25	4.48	10.48	8.04	27.4267	7.66667
ENSMUSG00000047719	Ubiad1	UbiA prenyltransferase domain containing 1 [Source:MGI Symbol;Acc:MGI:1918957]	0.368	-1.44057	3.98988e-08	9.33072e-07	yes	down	6.34	4.06	6.43	1.84	1.6	1.62	5.61	1.68667
ENSMUSG00000047730	Fcgbp	Fc fragment of IgG binding protein [Source:MGI Symbol;Acc:MGI:2444336]	0.249	-2.00432	3.99744e-08	9.336e-07	yes	down	22.31	11.18	10.65	4.16	3.5	2.08	14.7133	3.24667
ENSMUSG00000072235	Tuba1a	tubulin, alpha 1A [Source:MGI Symbol;Acc:MGI:98869]	0.175	-2.51245	4.07701e-08	9.50925e-07	yes	down	15.09	5.17	8.42	1.72	2.05	0.4	9.56	1.39
ENSMUSG00000092356	Gm20532	predicted gene 20532 [Source:MGI Symbol;Acc:MGI:5141997]	0.345	-1.53671	4.08505e-08	9.51542e-07	yes	down	305.94	435.73	252.7	117.87	105.34	136.43	331.457	119.88
ENSMUSG00000028757	Ddost	dolichyl-di-phosphooligosaccharide-protein glycotransferase [Source:MGI Symbol;Acc:MGI:1194508]	0.263	-1.9261	4.12675e-08	9.59986e-07	yes	down	19.81	5.67	19.01	3.15	3.59	2.94	14.83	3.22667
ENSMUSG00000040842	Szrd1	SUZ RNA binding domain containing 1 [Source:MGI Symbol;Acc:MGI:1098672]	0.212	-2.23574	4.14891e-08	9.63869e-07	yes	down	47.64	54.91	12.18	6	11.24	1.06	38.2433	6.1
ENSMUSG00000117574	Gm50084	predicted gene, 50084 [Source:MGI Symbol;Acc:MGI:6275416]	0.116	-3.10415	4.21247e-08	9.77349e-07	yes	down	8.96	4.57	4.08	0.84	0.33	0.66	5.87	0.61
ENSMUSG00000098692	Gm28041	predicted gene, 28041 [Source:MGI Symbol;Acc:MGI:5547777]	0.14	-2.84079	4.27429e-08	9.89251e-07	yes	down	203.2	83.72	173.68	38.66	22	61.38	153.533	40.68
ENSMUSG00000073684	Faap20	Fanconi anemia core complex associated protein 20 [Source:MGI Symbol;Acc:MGI:1914763]	0.313	-1.67699	4.27499e-08	9.89251e-07	yes	down	14.88	9.31	12.37	3.15	3.1	2.95	12.1867	3.06667
ENSMUSG00000040412	Elapor1	endosome-lysosome associated apoptosis and autophagy regulator 1 [Source:MGI Symbol;Acc:MGI:1923930]	0.424	-1.23689	4.48543e-08	1.03523e-06	yes	down	1092.58	888.06	915.1	668.07	620.63	750.82	965.247	679.84
ENSMUSG00000056476	Med12l	mediator complex subunit 12-like [Source:MGI Symbol;Acc:MGI:2139916]	0.451	-1.14876	4.52241e-08	1.0424e-06	yes	down	1610.89	1423.46	1734.89	957.11	994.92	1233.58	1589.75	1061.87
ENSMUSG00000048100	Taf13	TATA-box binding protein associated factor 13 [Source:MGI Symbol;Acc:MGI:1913500]	2.295	1.19855	4.5571e-08	1.04903e-06	yes	up	241.02	329.71	247.41	556.12	555.6	556.95	272.713	556.223
ENSMUSG00000037636	Slc25a43	solute carrier family 25, member 43 [Source:MGI Symbol;Acc:MGI:2684854]	0.242	-2.04841	4.61578e-08	1.06115e-06	yes	down	184.71	184.22	216.9	101.51	96.92	88.56	195.277	95.6633
ENSMUSG00000044948	Cfap43	cilia and flagella associated protein 43 [Source:MGI Symbol;Acc:MGI:1289258]	0.248	-2.01155	4.63306e-08	1.06373e-06	yes	down	113.25	87.02	65.41	16.06	32.67	25.8	88.56	24.8433
ENSMUSG00000066443	Gm10163	predicted pseudogene 10163 [Source:MGI Symbol;Acc:MGI:3704341]	0.278	-1.8452	4.74043e-08	1.08697e-06	yes	down	29.21	54.57	57.75	14.32	12.02	13.43	47.1767	13.2567
ENSMUSG00000066979	Bub3	BUB3 mitotic checkpoint protein [Source:MGI Symbol;Acc:MGI:1343463]	0.45	-1.15281	4.75257e-08	1.08834e-06	yes	down	121.88	86.53	88.88	38.29	32.38	39.41	99.0967	36.6933
ENSMUSG00000028668	Eloa	elongin A [Source:MGI Symbol;Acc:MGI:1351315]	0.409	-1.2898	5.04267e-08	1.15327e-06	yes	down	1108.8	1241.4	1085.96	516.07	715.53	657.1	1145.39	629.567
ENSMUSG00000109926	Gm45808	predicted gene 45808 [Source:MGI Symbol;Acc:MGI:5804923]	0.076	-3.70859	5.05413e-08	1.15331e-06	yes	down	317.91	104.96	93.69	31.44	0	40.61	172.187	24.0167
ENSMUSG00000092626	9130230N09Rik	RIKEN cDNA 9130230N09 gene [Source:MGI Symbol;Acc:MGI:1924921]	0.278	-1.84756	5.06399e-08	1.15366e-06	yes	down	21.83	18.16	17.55	5.46	4.43	5.32	19.18	5.07
ENSMUSG00000086724	Gm12833	predicted gene 12833 [Source:MGI Symbol;Acc:MGI:3651919]	2.555	1.35315	5.18129e-08	1.17886e-06	yes	up	10.81	6.43	10.4	18.91	16.24	22.82	9.21333	19.3233
ENSMUSG00000020260	Pofut2	protein O-fucosyltransferase 2 [Source:MGI Symbol;Acc:MGI:1916863]	2.298	1.20039	5.30674e-08	1.20585e-06	yes	up	43.51	27.01	54.9	89.68	88.38	64.42	41.8067	80.8267
ENSMUSG00000021493	Pdlim7	PDZ and LIM domain 7 [Source:MGI Symbol;Acc:MGI:1914649]	0.264	-1.922	5.32445e-08	1.20832e-06	yes	down	30.1	9.65	22.69	4.12	4.64	4.14	20.8133	4.3
ENSMUSG00000030523	Trpm1	transient receptor potential cation channel, subfamily M, member 1 [Source:MGI Symbol;Acc:MGI:1330305]	0.273	-1.87177	5.41909e-08	1.22821e-06	yes	down	207.69	149.83	123.9	105.08	36.69	64.31	160.473	68.6933
ENSMUSG00000003411	Rab3b	RAB3B, member RAS oncogene family [Source:MGI Symbol;Acc:MGI:1917158]	0.429	-1.2203	5.50473e-08	1.24602e-06	yes	down	49.25	43.22	42.34	16.84	16.21	18.41	44.9367	17.1533
ENSMUSG00000073155	1810058I24Rik	RIKEN cDNA 1810058I24 gene [Source:MGI Symbol;Acc:MGI:1914955]	0.457	-1.12922	5.52425e-08	1.24883e-06	yes	down	114.34	83.89	88.73	32.34	26.4	32.65	95.6533	30.4633
ENSMUSG00000111767	4930546K05Rik	RIKEN cDNA 4930546K05 gene [Source:MGI Symbol;Acc:MGI:1925444]	0.08	-3.64895	5.53197e-08	1.24898e-06	yes	down	5.43	8.57	5.67	0.69	0.27	0.53	6.55667	0.496667
ENSMUSG00000032890	Rims3	regulating synaptic membrane exocytosis 3 [Source:MGI Symbol;Acc:MGI:2443331]	0.232	-2.10893	5.54399e-08	1.24905e-06	yes	down	2.62	1.92	4.65	0.32	0.9	1.04	3.06333	0.753333
ENSMUSG00000003528	Slc25a1	solute carrier family 25 (mitochondrial carrier, citrate transporter), member 1 [Source:MGI Symbol;Acc:MGI:1345283]	0.249	-2.00568	5.54644e-08	1.24905e-06	yes	down	9.27	3.68	10.41	1.96	1.65	1.39	7.78667	1.66667
ENSMUSG00000047603	Zfp235	zinc finger protein 235 [Source:MGI Symbol;Acc:MGI:1929117]	2.143	1.09955	5.57847e-08	1.25466e-06	yes	up	5.67	4.58	7.08	10.77	10.47	9.92	5.77667	10.3867
ENSMUSG00000022280	Rnf19a	ring finger protein 19A [Source:MGI Symbol;Acc:MGI:1353623]	2.04	1.02835	5.5917e-08	1.25603e-06	yes	up	35.01	12.36	15.63	27.41	24.06	9.67	21	20.38
ENSMUSG00000021273	Fdft1	farnesyl diphosphate farnesyl transferase 1 [Source:MGI Symbol;Acc:MGI:102706]	0.406	-1.30099	5.62456e-08	1.26181e-06	yes	down	29.06	31.41	36.15	13.82	15.71	6.88	32.2067	12.1367
ENSMUSG00000022548	Apod	apolipoprotein D [Source:MGI Symbol;Acc:MGI:88056]	0.386	-1.37493	5.90897e-08	1.32392e-06	yes	down	1495.71	1621.34	1367.03	977.3	1225.26	1077.55	1494.69	1093.37
ENSMUSG00000010054	Tusc2	tumor suppressor 2, mitochondrial calcium regulator [Source:MGI Symbol;Acc:MGI:1931086]	0.101	-3.31208	5.91883e-08	1.32445e-06	yes	down	2.37	1.91	1.99	1.04	0.16	0.12	2.09	0.44
ENSMUSG00000113772	Gm47448	predicted gene, 47448 [Source:MGI Symbol;Acc:MGI:6096404]	0.268	-1.8981	5.94383e-08	1.32836e-06	yes	down	41.33	48.1	24.08	10.64	11.56	12.39	37.8367	11.53
ENSMUSG00000039463	Slc9a8	solute carrier family 9 (sodium/hydrogen exchanger), member 8 [Source:MGI Symbol;Acc:MGI:1924281]	0.259	-1.94644	6.01346e-08	1.34222e-06	yes	down	612.63	731.81	636.7	206.33	414.92	407.11	660.38	342.787
ENSMUSG00000029074	Ttll10	tubulin tyrosine ligase-like family, member 10 [Source:MGI Symbol;Acc:MGI:1921855]	0.328	-1.60672	6.12754e-08	1.36595e-06	yes	down	1392.12	709.85	710.81	560.09	792.8	432.16	937.593	595.017
ENSMUSG00000011382	Dhdh	dihydrodiol dehydrogenase (dimeric) [Source:MGI Symbol;Acc:MGI:1919005]	0.4	-1.32041	6.18401e-08	1.3768e-06	yes	down	272.04	237.31	195.42	39.56	57.13	99.49	234.923	65.3933
ENSMUSG00000020457	Drg1	developmentally regulated GTP binding protein 1 [Source:MGI Symbol;Acc:MGI:1343297]	0.323	-1.63102	6.22611e-08	1.38443e-06	yes	down	60.61	43.92	99.5	21	23.5	15.38	68.01	19.96
ENSMUSG00000035206	Sppl2b	signal peptide peptidase like 2B [Source:MGI Symbol;Acc:MGI:1920468]	0.348	-1.52251	6.32658e-08	1.40499e-06	yes	down	88.69	117.13	94.45	46.14	30.54	39.06	100.09	38.58
ENSMUSG00000013878	Rnf170	ring finger protein 170 [Source:MGI Symbol;Acc:MGI:1924983]	2.207	1.14234	6.45574e-08	1.43188e-06	yes	up	37.87	24.77	38.59	77.37	70.33	44.43	33.7433	64.0433
ENSMUSG00000025235	Bbs4	Bardet-Biedl syndrome 4 (human) [Source:MGI Symbol;Acc:MGI:2143311]	2.05	1.03548	6.56664e-08	1.45464e-06	yes	up	142.01	89.36	137.25	223.01	232.83	218.96	122.873	224.933
ENSMUSG00000087575	Gm12976	predicted gene 12976 [Source:MGI Symbol;Acc:MGI:3650499]	0.322	-1.63626	6.64122e-08	1.46932e-06	yes	down	65.45	57.69	46.01	17.9	19.28	20.83	56.3833	19.3367
ENSMUSG00000026768	Itga8	integrin alpha 8 [Source:MGI Symbol;Acc:MGI:109442]	2.057	1.04072	6.70077e-08	1.48063e-06	yes	up	10.27	9.34	10.14	14.75	13.96	16.46	9.91667	15.0567
ENSMUSG00000036858	Ptcra	pre T cell antigen receptor alpha [Source:MGI Symbol;Acc:MGI:104857]	0.258	-1.95196	6.72178e-08	1.48342e-06	yes	down	12.87	20.68	12.04	2.2	4.38	3.91	15.1967	3.49667
ENSMUSG00000044164	Rnf182	ring finger protein 182 [Source:MGI Symbol;Acc:MGI:3045355]	0.415	-1.26882	6.89213e-08	1.51721e-06	yes	down	1469.78	1569.98	1227.75	547.01	710.98	748.1	1422.5	668.697
ENSMUSG00000027536	Chmp4c	charged multivesicular body protein 4C [Source:MGI Symbol;Acc:MGI:1913621]	0.329	-1.60237	6.97352e-08	1.53322e-06	yes	down	113.18	117.42	124.64	27.53	44.78	52.08	118.413	41.4633
ENSMUSG00000086191	Zfp652os	zinc finger protein 652, opposite strand [Source:MGI Symbol;Acc:MGI:3044900]	0.194	-2.36815	7.01387e-08	1.54017e-06	yes	down	40.89	23.47	21.19	2.86	5.39	3.75	28.5167	4
ENSMUSG00000017210	Med24	mediator complex subunit 24 [Source:MGI Symbol;Acc:MGI:1344385]	0.376	-1.40967	7.16711e-08	1.56991e-06	yes	down	1844.09	1851.17	1122.78	1110.27	1030.44	1089.76	1606.01	1076.82
ENSMUSG00000022039	Adam2	a disintegrin and metallopeptidase domain 2 [Source:MGI Symbol;Acc:MGI:1340894]	0.222	-2.17373	7.25244e-08	1.58663e-06	yes	down	67.97	143.58	76.35	15.45	29.09	29.26	95.9667	24.6
ENSMUSG00000112146	Gm46210	predicted gene, 46210 [Source:MGI Symbol;Acc:MGI:5825847]	0.189	-2.40519	7.29045e-08	1.59297e-06	yes	down	12.12	7.45	8.15	1.61	0.95	1.32	9.24	1.29333
ENSMUSG00000069020	Urm1	ubiquitin related modifier 1 [Source:MGI Symbol;Acc:MGI:1915455]	0.247	-2.01818	7.38422e-08	1.61146e-06	yes	down	473.68	252.58	222.42	91.56	145.21	165.09	316.227	133.953
ENSMUSG00000043091	Tuba1c	tubulin, alpha 1C [Source:MGI Symbol;Acc:MGI:1095409]	0.385	-1.37871	7.62339e-08	1.66082e-06	yes	down	105.02	59.85	78.76	21.24	23.78	33.85	81.21	26.29
ENSMUSG00000022861	Dgkg	diacylglycerol kinase, gamma [Source:MGI Symbol;Acc:MGI:105060]	0.392	-1.35053	7.79619e-08	1.69507e-06	yes	down	14.4	11.38	10.89	3.81	3.98	3.99	12.2233	3.92667
ENSMUSG00000025190	Got1	glutamic-oxaloacetic transaminase 1, soluble [Source:MGI Symbol;Acc:MGI:95791]	0.283	-1.82324	7.86892e-08	1.70878e-06	yes	down	34.14	17.11	15.95	6.79	7.12	3.87	22.4	5.92667
ENSMUSG00000039844	Rapgef1	Rap guanine nucleotide exchange factor (GEF) 1 [Source:MGI Symbol;Acc:MGI:104580]	0.324	-1.62706	8.03002e-08	1.74162e-06	yes	down	1248.67	1179.82	869.36	404.31	656.83	760.89	1099.28	607.343
ENSMUSG00000043969	Emx2	empty spiracles homeobox 2 [Source:MGI Symbol;Acc:MGI:95388]	0.351	-1.50932	8.0519e-08	1.74422e-06	yes	down	11.68	14.2	16.55	4.22	3.79	4.79	14.1433	4.26667
ENSMUSG00000023092	Fhl1	four and a half LIM domains 1 [Source:MGI Symbol;Acc:MGI:1298387]	0.27	-1.88898	8.10313e-08	1.75316e-06	yes	down	225.15	249.02	212.56	87.02	126.36	73.91	228.91	95.7633
ENSMUSG00000031060	Rbm10	RNA binding motif protein 10 [Source:MGI Symbol;Acc:MGI:2384310]	0.389	-1.36382	8.2516e-08	1.78309e-06	yes	down	953.66	767.76	862.54	516.47	671.73	606.57	861.32	598.257
ENSMUSG00000086649	Gm15286	predicted gene 15286 [Source:MGI Symbol;Acc:MGI:3705204]	0.405	-1.30543	8.39398e-08	1.81164e-06	yes	down	358.01	493.8	329.24	149.73	100.07	127.46	393.683	125.753
ENSMUSG00000047773	Ankfn1	ankyrin-repeat and fibronectin type III domain containing 1 [Source:MGI Symbol;Acc:MGI:2686021]	0.354	-1.49898	8.55854e-08	1.8449e-06	yes	down	489.86	369.08	420.55	275.08	163.03	297.56	426.497	245.223
ENSMUSG00000025774	Crisp4	cysteine-rich secretory protein 4 [Source:MGI Symbol;Acc:MGI:1925331]	0.165	-2.60314	8.81739e-08	1.89606e-06	yes	down	42.19	23.53	28.1	4.68	3.86	8.86	31.2733	5.8
ENSMUSG00000018433	Nol11	nucleolar protein 11 [Source:MGI Symbol;Acc:MGI:1916229]	0.315	-1.66483	8.89222e-08	1.90982e-06	yes	down	109.51	97.62	96.53	31.04	27.75	44.44	101.22	34.41
ENSMUSG00000015134	Aldh1a3	aldehyde dehydrogenase family 1, subfamily A3 [Source:MGI Symbol;Acc:MGI:1861722]	0.437	-1.19566	8.90606e-08	1.91047e-06	yes	down	34.48	22.86	26.8	10.98	10.27	10.3	28.0467	10.5167
ENSMUSG00000058558	Rpl5	ribosomal protein L5 [Source:MGI Symbol;Acc:MGI:102854]	0.373	-1.42301	9.01992e-08	1.93254e-06	yes	down	47.16	34.82	25.73	11.48	9.72	12.67	35.9033	11.29
ENSMUSG00000069581	Tspear	thrombospondin type laminin G domain and EAR repeats [Source:MGI Symbol;Acc:MGI:2671932]	0.151	-2.72603	9.22513e-08	1.97411e-06	yes	down	40.71	27.53	30.5	10.8	2.53	10.95	32.9133	8.09333
ENSMUSG00000019998	Stx7	syntaxin 7 [Source:MGI Symbol;Acc:MGI:1858210]	2.046	1.03274	9.76562e-08	2.08724e-06	yes	up	20.59	19.01	20.58	33	31.8	34.54	20.06	33.1133
ENSMUSG00000025453	Nnt	nicotinamide nucleotide transhydrogenase [Source:MGI Symbol;Acc:MGI:109279]	0.188	-2.41024	9.82546e-08	2.09749e-06	yes	down	306.78	160.91	130.89	82.39	56.43	56.11	199.527	64.9767
ENSMUSG00000101415	Gm28168	predicted gene 28168 [Source:MGI Symbol;Acc:MGI:5578874]	2.192	1.13219	1.01716e-07	2.16382e-06	yes	up	129.4	102.37	102.76	245.8	252.47	232.02	111.51	243.43
ENSMUSG00000040524	Zfp609	zinc finger protein 609 [Source:MGI Symbol;Acc:MGI:2674092]	0.336	-1.5742	1.0173e-07	2.16382e-06	yes	down	583.98	651.71	662.58	508.17	178.68	362.67	632.757	349.84
ENSMUSG00000081485	Gm12338	predicted gene 12338 [Source:MGI Symbol;Acc:MGI:3650622]	0.026	-5.27844	1.02435e-07	2.17618e-06	yes	down	162.84	89.62	101.85	3.86	0.55	12.33	118.103	5.58
ENSMUSG00000051853	Arf3	ADP-ribosylation factor 3 [Source:MGI Symbol;Acc:MGI:99432]	0.403	-1.31154	1.05005e-07	2.22809e-06	yes	down	7.12	5.46	10.64	3.17	2.41	2.15	7.74	2.57667
ENSMUSG00000022848	Slc49a4	solute carrier family 49 member 4 [Source:MGI Symbol;Acc:MGI:2387188]	2.583	1.36877	1.05848e-07	2.24329e-06	yes	up	6.76	8.52	6.98	18.11	18.81	13.92	7.42	16.9467
ENSMUSG00000079038	D130040H23Rik	RIKEN cDNA D130040H23 gene [Source:MGI Symbol;Acc:MGI:2444324]	0.382	-1.38681	1.06008e-07	2.24398e-06	yes	down	892.79	630.91	644.63	463.1	569.47	527.44	722.777	520.003
ENSMUSG00000007721	Ccdc124	coiled-coil domain containing 124 [Source:MGI Symbol;Acc:MGI:1916403]	0.321	-1.64043	1.07126e-07	2.26492e-06	yes	down	148.14	143.27	93.56	33.99	43.52	37.97	128.323	38.4933
ENSMUSG00000019738	Polr2i	polymerase (RNA) II (DNA directed) polypeptide I [Source:MGI Symbol;Acc:MGI:1917170]	0.426	-1.23044	1.09379e-07	2.30704e-06	yes	down	64.56	56.18	54.72	24.89	28.09	21	58.4867	24.66
ENSMUSG00000050108	Bpifc	BPI fold containing family C [Source:MGI Symbol;Acc:MGI:3026884]	0.35	-1.51509	1.09583e-07	2.30857e-06	yes	down	5.35	5.98	5.08	1.56	1.49	1.85	5.47	1.63333
ENSMUSG00000046694	Tent5b	terminal nucleotidyltransferase 5B [Source:MGI Symbol;Acc:MGI:2140500]	0.318	-1.65435	1.10225e-07	2.31711e-06	yes	down	23.13	11.5	26.46	5.91	7.07	3.4	20.3633	5.46
ENSMUSG00000035314	Gdpd5	glycerophosphodiester phosphodiesterase domain containing 5 [Source:MGI Symbol;Acc:MGI:2686926]	0.173	-2.52936	1.10251e-07	2.31711e-06	yes	down	92.15	79.37	93	30.87	34.72	14.14	88.1733	26.5767
ENSMUSG00000052387	Trpm3	transient receptor potential cation channel, subfamily M, member 3 [Source:MGI Symbol;Acc:MGI:2443101]	0.411	-1.28181	1.16229e-07	2.43983e-06	yes	down	654	680.32	670.25	484.61	376.13	486.35	668.19	449.03
ENSMUSG00000022090	Pdlim2	PDZ and LIM domain 2 [Source:MGI Symbol;Acc:MGI:2384850]	0.214	-2.22147	1.18894e-07	2.48525e-06	yes	down	6.76	3.16	5.45	1.17	0.84	0.71	5.12333	0.906667
ENSMUSG00000078182	Gm6083	predicted gene 6083 [Source:MGI Symbol;Acc:MGI:3779550]	0.102	-3.29685	1.1895e-07	2.48525e-06	yes	down	22.55	12.64	10.67	3.15	1.3	0.83	15.2867	1.76
ENSMUSG00000003363	Pld3	phospholipase D family, member 3 [Source:MGI Symbol;Acc:MGI:1333782]	0.152	-2.71798	1.20956e-07	2.52405e-06	yes	down	3.07	2	4.29	0.36	0.36	0.3	3.12	0.34
ENSMUSG00000075307	Klhl41	kelch-like 41 [Source:MGI Symbol;Acc:MGI:2683854]	0.145	-2.78547	1.22791e-07	2.5593e-06	yes	down	1.94	1.42	1.34	0.19	0.24	0.14	1.56667	0.19
ENSMUSG00000039616	Mocos	molybdenum cofactor sulfurase [Source:MGI Symbol;Acc:MGI:1915841]	0.358	-1.48187	1.23036e-07	2.56138e-06	yes	down	37.84	26.64	25.33	9.23	9.44	11.52	29.9367	10.0633
ENSMUSG00000042010	Acacb	acetyl-Coenzyme A carboxylase beta [Source:MGI Symbol;Acc:MGI:2140940]	0.297	-1.75359	1.23546e-07	2.56898e-06	yes	down	56.99	121.58	92.27	37.77	31.39	54.54	90.28	41.2333
ENSMUSG00000054277	Arfgap3	ADP-ribosylation factor GTPase activating protein 3 [Source:MGI Symbol;Acc:MGI:1913501]	0.449	-1.1551	1.25626e-07	2.60914e-06	yes	down	403.01	291.77	272.31	160.78	127.57	179.28	322.363	155.877
ENSMUSG00000036986	Pml	promyelocytic leukemia [Source:MGI Symbol;Acc:MGI:104662]	0.303	-1.72322	1.28597e-07	2.6677e-06	yes	down	80.91	93.25	77.88	27.55	28	35.79	84.0133	30.4467
ENSMUSG00000039414	Heatr5b	HEAT repeat containing 5B [Source:MGI Symbol;Acc:MGI:2444098]	0.417	-1.26151	1.29634e-07	2.68605e-06	yes	down	13.58	14.94	21.23	6.7	5.74	4.67	16.5833	5.70333
ENSMUSG00000045989	4930451I11Rik	RIKEN cDNA 4930451I11 gene [Source:MGI Symbol;Acc:MGI:1925368]	0.376	-1.4099	1.34669e-07	2.78711e-06	yes	down	28.04	24.38	19.27	16.11	17.52	8.1	23.8967	13.91
ENSMUSG00000109204	Gm9445	predicted gene 9445 [Source:MGI Symbol;Acc:MGI:3779855]	0.009	-6.84579	1.35308e-07	2.79704e-06	yes	down	4.16	5.46	3.99	0	0.09	0	4.53667	0.03
ENSMUSG00000075410	Prcd	photoreceptor disc component [Source:MGI Symbol;Acc:MGI:3649529]	0.168	-2.57116	1.37108e-07	2.83094e-06	yes	down	129.57	116.21	76.02	17.62	27.59	42.5	107.267	29.2367
ENSMUSG00000074240	Cib3	calcium and integrin binding family member 3 [Source:MGI Symbol;Acc:MGI:2685953]	0.176	-2.50617	1.39659e-07	2.88024e-06	yes	down	10.1	11.25	6.84	1.9	1.69	1.9	9.39667	1.83
ENSMUSG00000030001	Figla	folliculogenesis specific basic helix-loop-helix [Source:MGI Symbol;Acc:MGI:1349421]	0.176	-2.50236	1.41156e-07	2.90465e-06	yes	down	17.92	6.61	8.61	1.33	2.08	1.83	11.0467	1.74667
ENSMUSG00000086368	Gm13830	predicted gene 13830 [Source:MGI Symbol;Acc:MGI:3651141]	0.221	-2.17579	1.41172e-07	2.90465e-06	yes	down	526.56	659.22	872.24	138.6	248.29	449.42	686.007	278.77
ENSMUSG00000031023	Akip1	A kinase (PRKA) interacting protein 1 [Source:MGI Symbol;Acc:MGI:3041226]	2.063	1.0445	1.42697e-07	2.93261e-06	yes	up	23.61	26.3	28.97	51.55	49.53	42.86	26.2933	47.98
ENSMUSG00000032228	Tcf12	transcription factor 12 [Source:MGI Symbol;Acc:MGI:101877]	0.447	-1.16055	1.44309e-07	2.96228e-06	yes	down	399.38	510.8	364.14	176.26	172.45	163.84	424.773	170.85
ENSMUSG00000028848	Gpn2	GPN-loop GTPase 2 [Source:MGI Symbol;Acc:MGI:2140368]	2.122	1.08569	1.45144e-07	2.97596e-06	yes	up	22.49	15.94	25.63	40.82	36.82	40.38	21.3533	39.34
ENSMUSG00000035933	Cog5	component of oligomeric golgi complex 5 [Source:MGI Symbol;Acc:MGI:2145130]	0.482	-1.053	1.4622e-07	2.99453e-06	yes	down	2485.78	2658.41	2557.49	1422.49	1332.16	1436.13	2567.23	1396.93
ENSMUSG00000034480	Diaph2	diaphanous related formin 2 [Source:MGI Symbol;Acc:MGI:1858500]	0.332	-1.59142	1.49955e-07	3.0639e-06	yes	down	206.15	245.5	221.05	102.22	99.93	179.09	224.233	127.08
ENSMUSG00000051076	Vtcn1	V-set domain containing T cell activation inhibitor 1 [Source:MGI Symbol;Acc:MGI:3039619]	0.418	-1.25903	1.50535e-07	3.0722e-06	yes	down	3422.88	3410.93	3477.91	2593.23	2734.57	3141.71	3437.24	2823.17
ENSMUSG00000071454	Dtnb	dystrobrevin, beta [Source:MGI Symbol;Acc:MGI:1203728]	0.366	-1.44852	1.54841e-07	3.15644e-06	yes	down	50.26	48.08	30.19	7.5	14.71	15.2	42.8433	12.47
ENSMUSG00000010110	Stx5a	syntaxin 5A [Source:MGI Symbol;Acc:MGI:1928483]	0.336	-1.57153	1.58078e-07	3.21498e-06	yes	down	8.39	4.3	7.19	1.96	1.9	2.23	6.62667	2.03
ENSMUSG00000039236	Isg20	interferon-stimulated protein [Source:MGI Symbol;Acc:MGI:1928895]	0.343	-1.5423	1.60409e-07	3.25488e-06	yes	down	34.99	19.33	30.73	9.38	5.54	10.18	28.35	8.36667
ENSMUSG00000017969	Ptgis	prostaglandin I2 (prostacyclin) synthase [Source:MGI Symbol;Acc:MGI:1097156]	0.246	-2.0241	1.61226e-07	3.2677e-06	yes	down	198.51	248.8	362.88	76.34	90.12	168.4	270.063	111.62
ENSMUSG00000085895	Gm12861	predicted gene 12861 [Source:MGI Symbol;Acc:MGI:3651891]	0.219	-2.19267	1.62306e-07	3.2858e-06	yes	down	264.23	100.21	130.54	116.91	54.77	20.96	164.993	64.2133
ENSMUSG00000116204	Gm36480	predicted gene, 36480 [Source:MGI Symbol;Acc:MGI:5595639]	0.388	-1.36433	1.64606e-07	3.32856e-06	yes	down	519.32	733.05	400.59	177.02	178.41	192.75	550.987	182.727
ENSMUSG00000047898	Ccr4	chemokine (C-C motif) receptor 4 [Source:MGI Symbol;Acc:MGI:107824]	0.241	-2.05045	1.65729e-07	3.34743e-06	yes	down	181.36	235.64	173.05	52.13	49.17	95.14	196.683	65.48
ENSMUSG00000086206	Gm13783	predicted gene 13783 [Source:MGI Symbol;Acc:MGI:3649551]	0.113	-3.1401	1.72557e-07	3.48135e-06	yes	down	20.12	23.17	23.5	0.54	2.37	5.19	22.2633	2.7
ENSMUSG00000018740	Slc25a35	solute carrier family 25, member 35 [Source:MGI Symbol;Acc:MGI:1919248]	0.17	-2.55255	1.73725e-07	3.50091e-06	yes	down	9.37	2.06	4.56	0.92	0.71	0.94	5.33	0.856667
ENSMUSG00000035296	Sgcg	sarcoglycan, gamma (dystrophin-associated glycoprotein) [Source:MGI Symbol;Acc:MGI:1346524]	0.319	-1.64943	1.76393e-07	3.55062e-06	yes	down	58.14	67.41	65.24	16.14	20.08	26.51	63.5967	20.91
ENSMUSG00000086693	A730081D07Rik	RIKEN cDNA A730081D07 gene [Source:MGI Symbol;Acc:MGI:2441825]	0.333	-1.58733	1.80181e-07	3.61861e-06	yes	down	194.18	161.07	103.99	44.75	38.81	65.68	153.08	49.7467
ENSMUSG00000028745	Capzb	capping protein (actin filament) muscle Z-line, beta [Source:MGI Symbol;Acc:MGI:104652]	0.349	-1.52015	1.8342e-07	3.67529e-06	yes	down	12.03	7.42	13.09	4.76	4.96	3.01	10.8467	4.24333
ENSMUSG00000084301	Gm7856	predicted gene 7856 [Source:MGI Symbol;Acc:MGI:3648230]	0.196	-2.35468	1.84115e-07	3.68269e-06	yes	down	242.29	268.32	123.84	59.61	71.7	97.72	211.483	76.3433
ENSMUSG00000037999	Arap2	ArfGAP with RhoGAP domain, ankyrin repeat and PH domain 2 [Source:MGI Symbol;Acc:MGI:2684416]	2.048	1.03451	1.84207e-07	3.68269e-06	yes	up	22.87	25.16	36.55	50.03	34.42	41.76	28.1933	42.07
ENSMUSG00000028107	Tars2	threonyl-tRNA synthetase 2, mitochondrial (putative) [Source:MGI Symbol;Acc:MGI:1919057]	0.036	-4.78589	1.85333e-07	3.70099e-06	yes	down	8.88	7.43	6.06	0	0.14	0.3	7.45667	0.146667
ENSMUSG00000044600	Smim7	small integral membrane protein 7 [Source:MGI Symbol;Acc:MGI:1914068]	0.306	-1.70862	1.85829e-07	3.7067e-06	yes	down	16.11	8.12	9.62	5.84	2.72	2.13	11.2833	3.56333
ENSMUSG00000030611	Mrps11	mitochondrial ribosomal protein S11 [Source:MGI Symbol;Acc:MGI:1915244]	0.26	-1.94607	1.86855e-07	3.71981e-06	yes	down	7.66	6.69	12.43	1.87	2.14	1.97	8.92667	1.99333
ENSMUSG00000024827	Gldc	glycine decarboxylase [Source:MGI Symbol;Acc:MGI:1341155]	0.23	-2.11838	1.86908e-07	3.71981e-06	yes	down	129.1	72.43	102.89	25.71	0.24	9.34	101.473	11.7633
ENSMUSG00000003444	Med29	mediator complex subunit 29 [Source:MGI Symbol;Acc:MGI:1914474]	0.173	-2.53226	1.87608e-07	3.72953e-06	yes	down	6.63	3.65	3.77	0.47	0.59	1.01	4.68333	0.69
ENSMUSG00000022391	Rangap1	RAN GTPase activating protein 1 [Source:MGI Symbol;Acc:MGI:103071]	0.29	-1.78596	1.88266e-07	3.73839e-06	yes	down	333.86	419.85	283.18	177	185.6	197.38	345.63	186.66
ENSMUSG00000114468	Gm48879	predicted gene, 48879 [Source:MGI Symbol;Acc:MGI:6098632]	0.371	-1.43168	1.88644e-07	3.7417e-06	yes	down	913.42	781.7	1013.39	711.56	900.33	435.67	902.837	682.52
ENSMUSG00000108811	4933432K03Rik	RIKEN cDNA 4933432K03 gene [Source:MGI Symbol;Acc:MGI:1918562]	0.393	-1.34709	1.90774e-07	3.77968e-06	yes	down	22.74	15.66	19.95	7.75	5.97	8.39	19.45	7.37
ENSMUSG00000040935	Padi6	peptidyl arginine deiminase, type VI [Source:MGI Symbol;Acc:MGI:2655198]	0.458	-1.12787	1.91232e-07	3.78451e-06	yes	down	180.79	115.57	146.97	62.7	61.98	43.65	147.777	56.11
ENSMUSG00000102504	Gm21955	predicted gene, 21955 [Source:MGI Symbol;Acc:MGI:5439424]	0.267	-1.90264	1.93176e-07	3.81869e-06	yes	down	2.27	1.84	1.41	0.31	0.45	0.49	1.84	0.416667
ENSMUSG00000043602	Zfp3	zinc finger protein 3 [Source:MGI Symbol;Acc:MGI:99177]	3.51	1.81153	1.96045e-07	3.87107e-06	yes	up	1.08	0.78	1.79	3.86	3.71	3.16	1.21667	3.57667
ENSMUSG00000045435	Tmem60	transmembrane protein 60 [Source:MGI Symbol;Acc:MGI:2673965]	2.029	1.02096	1.96315e-07	3.87206e-06	yes	up	121.87	142.69	132.65	279.15	234.56	200.71	132.403	238.14
ENSMUSG00000027942	4933434E20Rik	RIKEN cDNA 4933434E20 gene [Source:MGI Symbol;Acc:MGI:1914027]	0.356	-1.49137	2.03212e-07	4.00363e-06	yes	down	34.55	15.7	24.14	8.8	5.39	7.95	24.7967	7.38
ENSMUSG00000028351	Brinp1	bone morphogenic protein/retinoic acid inducible neural specific 1 [Source:MGI Symbol;Acc:MGI:1928478]	0.459	-1.12337	2.04665e-07	4.02774e-06	yes	down	2663.56	2395.04	2014.8	2388.12	2112.93	1964.6	2357.8	2155.22
ENSMUSG00000111061	Gm46102	predicted gene, 46102 [Source:MGI Symbol;Acc:MGI:5825739]	0.282	-1.82397	2.05438e-07	4.03844e-06	yes	down	6.08	5.48	6.95	1.84	1.25	1.45	6.17	1.51333
ENSMUSG00000015647	Lama5	laminin, alpha 5 [Source:MGI Symbol;Acc:MGI:105382]	0.305	-1.71329	2.06222e-07	4.04934e-06	yes	down	27.09	19.48	29.35	7.46	6.56	7.58	25.3067	7.2
ENSMUSG00000035212	Leprot	leptin receptor overlapping transcript [Source:MGI Symbol;Acc:MGI:2687005]	0.397	-1.3323	2.11146e-07	4.14142e-06	yes	down	65.03	43.51	41.01	14.33	16.49	18.25	49.85	16.3567
ENSMUSG00000006457	Actn3	actinin alpha 3 [Source:MGI Symbol;Acc:MGI:99678]	0.369	-1.43968	2.16747e-07	4.24183e-06	yes	down	1137.2	1328.7	907.24	793.09	693.01	896.74	1124.38	794.28
ENSMUSG00000075555	Gm10863	predicted gene 10863 [Source:MGI Symbol;Acc:MGI:3641623]	0.198	-2.33762	2.16992e-07	4.24193e-06	yes	down	117.75	153.06	158.39	70.84	37.38	56.17	143.067	54.7967
ENSMUSG00000029480	Dhx37	DEAH (Asp-Glu-Ala-His) box polypeptide 37 [Source:MGI Symbol;Acc:MGI:3028576]	0.205	-2.28435	2.20633e-07	4.30833e-06	yes	down	60.34	32.09	57.59	12.72	5.88	13.8	50.0067	10.8
ENSMUSG00000046133	C130073F10Rik	RIKEN cDNA C130073F10 gene [Source:MGI Symbol;Acc:MGI:3045359]	0.443	-1.17603	2.21127e-07	4.3132e-06	yes	down	226.75	189.27	151.72	87.6	67.52	61.71	189.247	72.2767
ENSMUSG00000027201	Myef2	myelin basic protein expression factor 2, repressor [Source:MGI Symbol;Acc:MGI:104592]	2.034	1.02424	2.2576e-07	4.3987e-06	yes	up	25.95	30.37	31.42	44.61	49.05	52.84	29.2467	48.8333
ENSMUSG00000050138	Kcnk12	potassium channel, subfamily K, member 12 [Source:MGI Symbol;Acc:MGI:2684043]	0.359	-1.47756	2.29814e-07	4.47274e-06	yes	down	256.82	198.85	136.24	64	67.28	81.69	197.303	70.99
ENSMUSG00000083792	Rpl12-ps2	ribosomal proteimn L12-ps2 [Source:MGI Symbol;Acc:MGI:3649989]	0.406	-1.3022	2.30218e-07	4.47567e-06	yes	down	63.89	81	77.85	22.68	19.91	34.04	74.2467	25.5433
ENSMUSG00000057054	Inca1	inhibitor of CDK, cyclin A1 interacting protein 1 [Source:MGI Symbol;Acc:MGI:2144284]	0.416	-1.26637	2.3067e-07	4.47952e-06	yes	down	365.03	405.18	441.3	380	324.54	368.28	403.837	357.607
ENSMUSG00000073702	Rpl31	ribosomal protein L31 [Source:MGI Symbol;Acc:MGI:2149632]	0.397	-1.33394	2.33306e-07	4.52572e-06	yes	down	81.65	61.4	51.44	24.96	15.39	24.1	64.83	21.4833
ENSMUSG00000029153	Ociad2	OCIA domain containing 2 [Source:MGI Symbol;Acc:MGI:1916377]	0.19	-2.39775	2.33669e-07	4.52779e-06	yes	down	1.81	2.16	2	0.52	0.21	0.36	1.99	0.363333
ENSMUSG00000018126	Baiap2l2	BAI1-associated protein 2-like 2 [Source:MGI Symbol;Acc:MGI:2652819]	0.209	-2.25906	2.39787e-07	4.63615e-06	yes	down	43.42	34.07	14.51	10.15	0.45	7.6	30.6667	6.06667
ENSMUSG00000027371	Fahd2a	fumarylacetoacetate hydrolase domain containing 2A [Source:MGI Symbol;Acc:MGI:1915376]	0.234	-2.09491	2.40584e-07	4.64645e-06	yes	down	14.04	4.95	11.12	2.14	1.79	1.2	10.0367	1.71
ENSMUSG00000003200	Sh3gl1	SH3-domain GRB2-like 1 [Source:MGI Symbol;Acc:MGI:700010]	0.169	-2.56332	2.41726e-07	4.6634e-06	yes	down	3.18	1.63	3	0.63	0.21	0.27	2.60333	0.37
ENSMUSG00000021640	Naip1	NLR family, apoptosis inhibitory protein 1 [Source:MGI Symbol;Acc:MGI:1298223]	0.295	-1.75954	2.44121e-07	4.6942e-06	yes	down	13.48	7.19	7.94	3.61	1.75	1.79	9.53667	2.38333
ENSMUSG00000073755	5730409E04Rik	RIKEN cDNA 5730409E04Rik gene [Source:MGI Symbol;Acc:MGI:3609248]	0.317	-1.65539	2.4827e-07	4.76879e-06	yes	down	1055.51	474.15	366.91	435.36	342.05	269.88	632.19	349.097
ENSMUSG00000001349	Cnn1	calponin 1 [Source:MGI Symbol;Acc:MGI:104979]	0.35	-1.51253	2.49041e-07	4.77838e-06	yes	down	82.74	36.79	78.72	24.99	15.3	23.07	66.0833	21.12
ENSMUSG00000018931	Natd1	N-acetyltransferase domain containing 1 [Source:MGI Symbol;Acc:MGI:1344388]	0.395	-1.33899	2.64439e-07	5.06832e-06	yes	down	22.13	8.78	24.95	6.17	8.17	10.35	18.62	8.23
ENSMUSG00000071267	Zfp942	zinc finger protein 942 [Source:MGI Symbol;Acc:MGI:1920483]	2.016	1.01141	2.65218e-07	5.07222e-06	yes	up	30.82	27.03	32.62	53.95	41.78	58.56	30.1567	51.43
ENSMUSG00000096592	Gm15801	predicted gene 15801 [Source:MGI Symbol;Acc:MGI:3779625]	2.235	1.16042	2.67649e-07	5.11317e-06	yes	up	22.37	18.45	39.1	52.3	48.37	47.34	26.64	49.3367
ENSMUSG00000022463	Srebf2	sterol regulatory element binding factor 2 [Source:MGI Symbol;Acc:MGI:107585]	0.445	-1.1676	2.75922e-07	5.2655e-06	yes	down	590.27	309.02	342.69	134.44	30.36	77.87	413.993	80.89
ENSMUSG00000016758	Bik	BCL2-interacting killer [Source:MGI Symbol;Acc:MGI:1206591]	2.438	1.28542	2.77936e-07	5.29821e-06	yes	up	12.25	9.63	12.94	24.08	28.22	20.3	11.6067	24.2
ENSMUSG00000093456	Gm20662	predicted gene 20662 [Source:MGI Symbol;Acc:MGI:5313109]	0.389	-1.3631	2.79582e-07	5.32384e-06	yes	down	868.44	1005.44	813.08	348.82	387.88	536.09	895.653	424.263
ENSMUSG00000027452	Acss1	acyl-CoA synthetase short-chain family member 1 [Source:MGI Symbol;Acc:MGI:1915988]	0.073	-3.78158	2.85187e-07	5.4247e-06	yes	down	25.79	48.62	63.51	6.27	7.23	3.49	45.9733	5.66333
ENSMUSG00000049044	Rapgef4	Rap guanine nucleotide exchange factor (GEF) 4 [Source:MGI Symbol;Acc:MGI:1917723]	2.281	1.18988	2.8888e-07	5.48904e-06	yes	up	17.92	24.25	21.49	36.75	45.44	37.35	21.22	39.8467
ENSMUSG00000036309	Skp1	S-phase kinase-associated protein 1 [Source:MGI Symbol;Acc:MGI:103575]	0.436	-1.1972	2.91959e-07	5.54156e-06	yes	down	1346.31	1086.53	811.3	402.33	463.85	364.67	1081.38	410.283
ENSMUSG00000034875	Nudt19	nudix (nucleoside diphosphate linked moiety X)-type motif 19 [Source:MGI Symbol;Acc:MGI:94203]	0.236	-2.08022	2.99072e-07	5.66439e-06	yes	down	7.02	4.56	11.77	1.18	1.51	0.46	7.78333	1.05
ENSMUSG00000054967	Zfp647	zinc finger protein 647 [Source:MGI Symbol;Acc:MGI:3052806]	0.152	-2.71383	3.08201e-07	5.83101e-06	yes	down	14.73	24.68	12.85	2.87	1.76	3.28	17.42	2.63667
ENSMUSG00000048310	Pskh1	protein serine kinase H1 [Source:MGI Symbol;Acc:MGI:3528383]	0.375	-1.41695	3.09446e-07	5.84455e-06	yes	down	1758.44	1348.5	955.18	887.92	936.65	1223.63	1354.04	1016.07
ENSMUSG00000012422	Tmem167	transmembrane protein 167 [Source:MGI Symbol;Acc:MGI:1913324]	0.362	-1.46707	3.11441e-07	5.87342e-06	yes	down	2.88	2.85	1.95	0.61	0.81	0.7	2.56	0.706667
ENSMUSG00000037791	Phf12	PHD finger protein 12 [Source:MGI Symbol;Acc:MGI:1924057]	0.398	-1.32751	3.20152e-07	6.0248e-06	yes	down	3446.38	4349.72	2677.36	1978.44	2129.65	2479.88	3491.15	2195.99
ENSMUSG00000113902	Ndufb1	NADH:ubiquinone oxidoreductase subunit B1 [Source:MGI Symbol;Acc:MGI:3780865]	0.366	-1.45144	3.21011e-07	6.03452e-06	yes	down	49.55	63.32	56.33	14.82	12.97	21.29	56.4	16.36
ENSMUSG00000022890	Atp5j	ATP synthase, H+ transporting, mitochondrial F0 complex, subunit F [Source:MGI Symbol;Acc:MGI:107777]	0.227	-2.14202	3.31352e-07	6.22229e-06	yes	down	40.11	27.32	22.26	7.74	2.07	6.48	29.8967	5.43
ENSMUSG00000109809	Gm34066	predicted gene, 34066 [Source:MGI Symbol;Acc:MGI:5593225]	0.153	-2.70888	3.34954e-07	6.28324e-06	yes	down	3.5	2.23	2.91	0.37	0.17	0.58	2.88	0.373333
ENSMUSG00000091955	Gm9844	predicted pseudogene 9844 [Source:MGI Symbol;Acc:MGI:3704288]	0.008	-7.04339	3.35506e-07	6.28691e-06	yes	down	7.61	5.91	3.74	0	0	0	5.75333	0
ENSMUSG00000079020	Slc45a4	solute carrier family 45, member 4 [Source:MGI Symbol;Acc:MGI:2146236]	0.326	-1.61601	3.40583e-07	6.37526e-06	yes	down	861.93	942.94	1674.87	496.61	708.91	708.51	1159.91	638.01
ENSMUSG00000111417	Gm47430	predicted gene, 47430 [Source:MGI Symbol;Acc:MGI:6096377]	0.456	-1.13237	3.43205e-07	6.41754e-06	yes	down	1319.6	906.86	898.36	616.87	588.82	692.08	1041.61	632.59
ENSMUSG00000021917	Spcs1	signal peptidase complex subunit 1 homolog (S. cerevisiae) [Source:MGI Symbol;Acc:MGI:1916269]	0.415	-1.26868	3.46885e-07	6.47947e-06	yes	down	282.09	177.35	151.27	86	75.59	73.36	203.57	78.3167
ENSMUSG00000016308	Ube2a	ubiquitin-conjugating enzyme E2A [Source:MGI Symbol;Acc:MGI:102959]	0.386	-1.37196	3.48648e-07	6.50552e-06	yes	down	53.25	29.07	33.18	9.72	9.69	13.14	38.5	10.85
ENSMUSG00000087381	Gm16008	predicted gene 16008 [Source:MGI Symbol;Acc:MGI:3802048]	0.136	-2.88106	3.50693e-07	6.53675e-06	yes	down	279.65	129.35	56.39	23.54	29.85	52.85	155.13	35.4133
ENSMUSG00000040896	Kcnd3	potassium voltage-gated channel, Shal-related family, member 3 [Source:MGI Symbol;Acc:MGI:1928743]	0.417	-1.26162	3.51367e-07	6.5424e-06	yes	down	1095.65	1109.63	808.92	707.18	764.53	692.7	1004.73	721.47
ENSMUSG00000003134	Tbc1d8	TBC1 domain family, member 8 [Source:MGI Symbol;Acc:MGI:1927225]	2.153	1.10659	3.59135e-07	6.67999e-06	yes	up	12.68	14.75	22.83	29.53	24.25	30.74	16.7533	28.1733
ENSMUSG00000078676	Casc3	cancer susceptibility candidate 3 [Source:MGI Symbol;Acc:MGI:2179723]	0.352	-1.50682	3.64169e-07	6.75936e-06	yes	down	1749.56	1385.43	1177.96	607.17	1067.82	1123.75	1437.65	932.913
ENSMUSG00000114311	Gm31452	predicted gene, 31452 [Source:MGI Symbol;Acc:MGI:5590611]	2.112	1.07893	3.69526e-07	6.85157e-06	yes	up	7.92	5.96	7.44	13.55	11.48	12.75	7.10667	12.5933
ENSMUSG00000040875	Osbpl10	oxysterol binding protein-like 10 [Source:MGI Symbol;Acc:MGI:1921736]	0.413	-1.27628	3.70462e-07	6.86173e-06	yes	down	311.48	436.38	366.06	292.54	174.42	178.85	371.307	215.27
ENSMUSG00000003352	Cacnb3	calcium channel, voltage-dependent, beta 3 subunit [Source:MGI Symbol;Acc:MGI:103307]	0.143	-2.80757	3.77206e-07	6.9793e-06	yes	down	1.36	1.41	2.01	0.07	0.22	0.27	1.59333	0.186667
ENSMUSG00000028348	Cavin4	caveolae associated 4 [Source:MGI Symbol;Acc:MGI:1915266]	0.229	-2.12462	3.97188e-07	7.33363e-06	yes	down	233.74	256.91	220.9	76.46	102.31	140.8	237.183	106.523
ENSMUSG00000112375	Gm38560	predicted gene, 38560 [Source:MGI Symbol;Acc:MGI:5621445]	0.05	-4.31847	4.03848e-07	7.44879e-06	yes	down	4.76	4.66	1.89	0.23	0.23	0	3.77	0.153333
ENSMUSG00000110063	Gm31045	predicted gene, 31045 [Source:MGI Symbol;Acc:MGI:5590204]	0.317	-1.65609	4.19617e-07	7.71544e-06	yes	down	818.62	841.31	440.76	517.93	519.11	295.21	700.23	444.083
ENSMUSG00000019909	Fam162b	family with sequence similarity 162, member B [Source:MGI Symbol;Acc:MGI:1924546]	0.285	-1.81004	4.24152e-07	7.79071e-06	yes	down	10.29	9.02	8.49	2.98	1.8	2.06	9.26667	2.28
ENSMUSG00000029401	Rilpl2	Rab interacting lysosomal protein-like 2 [Source:MGI Symbol;Acc:MGI:1933112]	0.346	-1.53202	4.27786e-07	7.84112e-06	yes	down	450.63	312.62	320.31	146.58	159.2	243.12	361.187	182.967
ENSMUSG00000058704	Memo1	mediator of cell motility 1 [Source:MGI Symbol;Acc:MGI:1924140]	2.077	1.05481	4.31393e-07	7.89902e-06	yes	up	121.26	153.97	127.95	264.09	232.36	218.25	134.393	238.233
ENSMUSG00000030269	Mtmr14	myotubularin related protein 14 [Source:MGI Symbol;Acc:MGI:1916075]	0.404	-1.30802	4.31883e-07	7.89979e-06	yes	down	120.1	61.83	141.29	33.83	33.4	31.17	107.74	32.8
ENSMUSG00000099928	Gm29202	predicted gene 29202 [Source:MGI Symbol;Acc:MGI:5579908]	0.102	-3.29892	4.42954e-07	8.09389e-06	yes	down	221.57	99.49	77.85	24.01	6.5	44.87	132.97	25.1267
ENSMUSG00000027809	Etfdh	electron transferring flavoprotein, dehydrogenase [Source:MGI Symbol;Acc:MGI:106100]	0.346	-1.53217	4.43832e-07	8.10155e-06	yes	down	291.04	238.49	219.41	83.08	49.82	109.04	249.647	80.6467
ENSMUSG00000081044	AU015836	expressed sequence AU015836 [Source:MGI Symbol;Acc:MGI:2147954]	0.448	-1.15838	4.44932e-07	8.11323e-06	yes	down	28.55	27.45	41.65	15.08	12.59	8.64	32.55	12.1033
ENSMUSG00000025078	Nhlrc2	NHL repeat containing 2 [Source:MGI Symbol;Acc:MGI:1914116]	2.192	1.13233	4.59915e-07	8.36913e-06	yes	up	1.11	1.17	1.44	2.53	2.35	1.93	1.24	2.27
ENSMUSG00000032294	Pkm	pyruvate kinase, muscle [Source:MGI Symbol;Acc:MGI:97591]	0.363	-1.46108	4.61667e-07	8.39235e-06	yes	down	26.86	11.49	21.18	8.1	5.87	6.6	19.8433	6.85667
ENSMUSG00000032324	Tspan3	tetraspanin 3 [Source:MGI Symbol;Acc:MGI:1928098]	0.433	-1.20839	4.73408e-07	8.59692e-06	yes	down	19.42	14.78	18.42	7.42	6.25	8.61	17.54	7.42667
ENSMUSG00000042590	Ipo11	importin 11 [Source:MGI Symbol;Acc:MGI:2442377]	0.351	-1.51001	4.7891e-07	8.68789e-06	yes	down	272.16	262.7	216.52	66.19	81.66	85.43	250.46	77.76
ENSMUSG00000060636	Rpl35a	ribosomal protein L35A [Source:MGI Symbol;Acc:MGI:1928894]	0.393	-1.34639	4.80789e-07	8.70405e-06	yes	down	80.68	65.86	54.01	27.47	24.64	26.79	66.85	26.3
ENSMUSG00000096768	Gm47283	predicted gene, 47283 [Source:MGI Symbol;Acc:MGI:6096131]	0.397	-1.33456	4.84658e-07	8.7651e-06	yes	down	140.4	117.17	140.6	30.4	62.34	39.14	132.723	43.96
ENSMUSG00000002984	Tomm40	translocase of outer mitochondrial membrane 40 [Source:MGI Symbol;Acc:MGI:1858259]	0.192	-2.38224	4.88766e-07	8.83034e-06	yes	down	14.93	6.68	10.65	3.34	0.99	2.8	10.7533	2.37667
ENSMUSG00000046591	Ticrr	TOPBP1-interacting checkpoint and replication regulator [Source:MGI Symbol;Acc:MGI:1924261]	2.142	1.09901	4.91495e-07	8.87056e-06	yes	up	6.99	7.39	10.27	15.89	16.56	11.45	8.21667	14.6333
ENSMUSG00000048264	Dip2c	disco interacting protein 2 homolog C [Source:MGI Symbol;Acc:MGI:1920179]	0.406	-1.29973	5.06715e-07	9.12657e-06	yes	down	1473.59	1793.36	1236.43	446.96	620.39	835.16	1501.13	634.17
ENSMUSG00000114369	Gm41077	predicted gene, 41077 [Source:MGI Symbol;Acc:MGI:5623962]	0.363	-1.46284	5.17556e-07	9.30281e-06	yes	down	77.15	69.68	61.91	18.99	23.51	31.92	69.58	24.8067
ENSMUSG00000071866	Ppia	peptidylprolyl isomerase A [Source:MGI Symbol;Acc:MGI:97749]	0.389	-1.36099	5.23742e-07	9.40443e-06	yes	down	599.34	683.58	389.79	193.34	165.69	235.89	557.57	198.307
ENSMUSG00000039419	Cntnap2	contactin associated protein-like 2 [Source:MGI Symbol;Acc:MGI:1914047]	0.318	-1.65393	5.31633e-07	9.51703e-06	yes	down	279.34	450.39	265.11	100.81	180.7	91.95	331.613	124.487
ENSMUSG00000035954	Dock4	dedicator of cytokinesis 4 [Source:MGI Symbol;Acc:MGI:1918006]	0.44	-1.18423	5.41945e-07	9.69179e-06	yes	down	611.57	627.51	579.84	267.06	287.96	289.3	606.307	281.44
ENSMUSG00000027189	Trim44	tripartite motif-containing 44 [Source:MGI Symbol;Acc:MGI:1931835]	2.381	1.2515	5.43716e-07	9.69731e-06	yes	up	2.7	2.43	4.33	8.16	5.71	4.8	3.15333	6.22333
ENSMUSG00000002052	Supt6	SPT6, histone chaperone and transcription elongation factor [Source:MGI Symbol;Acc:MGI:107726]	0.429	-1.22066	5.43903e-07	9.69731e-06	yes	down	1676.27	2035.61	1665.56	1241.52	1044.61	1006.6	1792.48	1097.58
ENSMUSG00000028538	St3gal3	ST3 beta-galactoside alpha-2,3-sialyltransferase 3 [Source:MGI Symbol;Acc:MGI:1316659]	0.218	-2.19601	5.47276e-07	9.74758e-06	yes	down	233.62	306.82	188.68	46.32	125.38	95.48	243.04	89.06
ENSMUSG00000079508	Apoo	apolipoprotein O [Source:MGI Symbol;Acc:MGI:1915566]	2.173	1.11993	5.53986e-07	9.85714e-06	yes	up	89.91	113.44	82.11	204.51	168.21	152.19	95.1533	174.97
ENSMUSG00000015943	Bola1	bolA-like 1 (E. coli) [Source:MGI Symbol;Acc:MGI:1916418]	0.306	-1.70651	5.5788e-07	9.91642e-06	yes	down	94.28	64.03	65.63	34	24.59	24.25	74.6467	27.6133
ENSMUSG00000033382	Trappc8	trafficking protein particle complex 8 [Source:MGI Symbol;Acc:MGI:2443008]	0.496	-1.01231	5.64763e-07	1.00186e-05	yes	down	7.26	6.43	7.08	3.15	2.79	2.92	6.92333	2.95333
ENSMUSG00000020493	Prr11	proline rich 11 [Source:MGI Symbol;Acc:MGI:2444496]	0.387	-1.36883	5.70958e-07	1.01176e-05	yes	down	131.02	174.37	114.91	29.21	34.91	39.89	140.1	34.67
ENSMUSG00000112808	Gm4739	predicted gene 4739 [Source:MGI Symbol;Acc:MGI:3642984]	0.397	-1.3334	5.71491e-07	1.01176e-05	yes	down	591.1	1223.87	1051.55	355.2	377.57	346.93	955.507	359.9
ENSMUSG00000035776	Cd99l2	CD99 antigen-like 2 [Source:MGI Symbol;Acc:MGI:2177151]	0.411	-1.28354	5.81531e-07	1.02797e-05	yes	down	7.76	6.77	6.21	1.47	1.44	1.68	6.91333	1.53
ENSMUSG00000062480	Acat3	acetyl-Coenzyme A acetyltransferase 3 [Source:MGI Symbol;Acc:MGI:109182]	0.243	-2.04004	5.81816e-07	1.02797e-05	yes	down	50.22	45.08	30.78	4.81	11.97	14.46	42.0267	10.4133
ENSMUSG00000112426	Gm47200	predicted gene, 47200 [Source:MGI Symbol;Acc:MGI:6095997]	0.183	-2.45396	5.87289e-07	1.0366e-05	yes	down	62.92	33.5	28.22	8.03	7.68	7	41.5467	7.57
ENSMUSG00000030652	Coq7	demethyl-Q 7 [Source:MGI Symbol;Acc:MGI:107207]	0.46	-1.1208	5.99131e-07	1.05645e-05	yes	down	75.16	64.14	56.83	30.9	24.37	26.22	65.3767	27.1633
ENSMUSG00000095661	Gm8935	predicted pseudogene 8935 [Source:MGI Symbol;Acc:MGI:3643401]	2.453	1.2943	6.13987e-07	1.08048e-05	yes	up	2.35	2.43	2.23	5.61	4.72	4.31	2.33667	4.88
ENSMUSG00000026857	Ntmt1	N-terminal Xaa-Pro-Lys N-methyltransferase 1 [Source:MGI Symbol;Acc:MGI:1913867]	0.253	-1.98059	6.23023e-07	1.09529e-05	yes	down	11.96	8.56	8.29	1.36	2.16	1.75	9.60333	1.75667
ENSMUSG00000020235	Fzr1	fizzy and cell division cycle 20 related 1 [Source:MGI Symbol;Acc:MGI:1926790]	0.304	-1.7177	6.24134e-07	1.09615e-05	yes	down	11.34	3.95	13.44	1.91	2.9	2.04	9.57667	2.28333
ENSMUSG00000099083	Atf7	activating transcription factor 7 [Source:MGI Symbol;Acc:MGI:2443472]	0.411	-1.28365	6.25855e-07	1.09808e-05	yes	down	50.39	26.95	40.1	11.76	9.71	18.68	39.1467	13.3833
ENSMUSG00000020889	Nr1d1	nuclear receptor subfamily 1, group D, member 1 [Source:MGI Symbol;Acc:MGI:2444210]	0.356	-1.48876	6.37202e-07	1.11577e-05	yes	down	39.54	17.15	22.42	8.03	8.07	7.57	26.37	7.89
ENSMUSG00000081670	Gm15697	predicted gene 15697 [Source:MGI Symbol;Acc:MGI:3783138]	0.262	-1.93494	6.39593e-07	1.11884e-05	yes	down	77.35	94.89	80.88	10.06	33.3	28.17	84.3733	23.8433
ENSMUSG00000075706	Gpx4	glutathione peroxidase 4 [Source:MGI Symbol;Acc:MGI:104767]	0.315	-1.66724	6.53234e-07	1.14157e-05	yes	down	36.75	13.57	23.38	8.64	6.6	5.27	24.5667	6.83667
ENSMUSG00000036860	Mrpl55	mitochondrial ribosomal protein L55 [Source:MGI Symbol;Acc:MGI:1914462]	0.277	-1.85063	6.61123e-07	1.15422e-05	yes	down	15.18	9.35	8.51	2.93	2.56	2.4	11.0133	2.63
ENSMUSG00000030017	Reg3g	regenerating islet-derived 3 gamma [Source:MGI Symbol;Acc:MGI:109406]	0.365	-1.45457	6.62017e-07	1.15463e-05	yes	down	38.81	24.48	20.38	8.23	10.19	8.45	27.89	8.95667
ENSMUSG00000042492	Tbc1d10b	TBC1 domain family, member 10b [Source:MGI Symbol;Acc:MGI:1915699]	0.262	-1.92988	6.68195e-07	1.16397e-05	yes	down	2.25	1.17	3.05	0.49	0.45	0.46	2.15667	0.466667
ENSMUSG00000024012	Mtch1	mitochondrial carrier 1 [Source:MGI Symbol;Acc:MGI:1929261]	0.207	-2.27418	6.68692e-07	1.16397e-05	yes	down	6.52	3.07	9.61	0.88	0.89	1.44	6.4	1.07
ENSMUSG00000038175	Mylip	myosin regulatory light chain interacting protein [Source:MGI Symbol;Acc:MGI:2388271]	0.249	-2.00688	6.70385e-07	1.16577e-05	yes	down	1.99	1.84	3.23	0.35	0.43	0.68	2.35333	0.486667
ENSMUSG00000031671	Setd6	SET domain containing 6 [Source:MGI Symbol;Acc:MGI:1913333]	2.154	1.10721	6.81378e-07	1.18372e-05	yes	up	24.6	26.6	22.07	44.01	51.44	37	24.4233	44.15
ENSMUSG00000084128	Esrp2	epithelial splicing regulatory protein 2 [Source:MGI Symbol;Acc:MGI:1924661]	0.392	-1.34932	6.91201e-07	1.1996e-05	yes	down	240.4	256.86	232.3	155.49	151.52	143.6	243.187	150.203
ENSMUSG00000025161	Slc16a3	solute carrier family 16 (monocarboxylic acid transporters), member 3 [Source:MGI Symbol;Acc:MGI:1933438]	0.233	-2.10004	6.98968e-07	1.21189e-05	yes	down	191.59	221.69	186.44	89.96	86.36	107.19	199.907	94.5033
ENSMUSG00000099988	1700054A03Rik	RIKEN cDNA 1700054A03 gene [Source:MGI Symbol;Acc:MGI:1925707]	0.259	-1.94952	6.99858e-07	1.21224e-05	yes	down	110.11	121.26	63.54	43.09	48.98	31.4	98.3033	41.1567
ENSMUSG00000039620	Trmt9b	tRNA methyltransferase 9B [Source:MGI Symbol;Acc:MGI:2442328]	0.269	-1.89354	7.12669e-07	1.23308e-05	yes	down	468.93	489.62	400.7	333.74	91.12	279.59	453.083	234.817
ENSMUSG00000038239	Hrc	histidine rich calcium binding protein [Source:MGI Symbol;Acc:MGI:96226]	0.223	-2.16374	7.13407e-07	1.23308e-05	yes	down	118.56	98.26	69.07	22.88	37.27	38.37	95.2967	32.84
ENSMUSG00000032688	Malt1	MALT1 paracaspase [Source:MGI Symbol;Acc:MGI:2445027]	0.387	-1.36981	7.13987e-07	1.23308e-05	yes	down	418.16	445	292.21	194.64	230.25	209.55	385.123	211.48
ENSMUSG00000033307	Mif	macrophage migration inhibitory factor (glycosylation-inhibiting factor) [Source:MGI Symbol;Acc:MGI:96982]	0.393	-1.34835	7.16633e-07	1.23644e-05	yes	down	47.98	36.63	38.57	15.47	14.12	16.89	41.06	15.4933
ENSMUSG00000114521	Gm48050	predicted gene, 48050 [Source:MGI Symbol;Acc:MGI:6097368]	0.342	-1.54669	7.29359e-07	1.25594e-05	yes	down	24.27	19.53	13.72	5.33	6.33	4.2	19.1733	5.28667
ENSMUSG00000022304	Dpys	dihydropyrimidinase [Source:MGI Symbol;Acc:MGI:1928679]	0.41	-1.28549	7.443e-07	1.28041e-05	yes	down	84.54	116.88	96.75	40.78	22.94	37.02	99.39	33.58
ENSMUSG00000027261	Hao1	hydroxyacid oxidase 1, liver [Source:MGI Symbol;Acc:MGI:96011]	0.195	-2.35989	7.61126e-07	1.30808e-05	yes	down	151.44	206.15	146	61.74	27.35	89.66	167.863	59.5833
ENSMUSG00000038209	Itln1	intelectin 1 (galactofuranose binding) [Source:MGI Symbol;Acc:MGI:1333831]	0.194	-2.36424	7.62e-07	1.30831e-05	yes	down	5.41	4.14	3.88	0.75	1.06	0.49	4.47667	0.766667
ENSMUSG00000075502	Kbtbd6	kelch repeat and BTB (POZ) domain containing 6 [Source:MGI Symbol;Acc:MGI:3643058]	2.131	1.09165	7.76951e-07	1.3301e-05	yes	up	4.25	4.84	5.65	8.12	9.06	9.25	4.91333	8.81
ENSMUSG00000050751	Pgbd5	piggyBac transposable element derived 5 [Source:MGI Symbol;Acc:MGI:2429955]	0.284	-1.81649	7.81735e-07	1.33699e-05	yes	down	2.89	1.99	2.62	0.79	0.55	0.54	2.5	0.626667
ENSMUSG00000062169	Cnih4	cornichon family AMPA receptor auxiliary protein 4 [Source:MGI Symbol;Acc:MGI:1925828]	0.426	-1.23157	8.04555e-07	1.37335e-05	yes	down	767.94	647.35	622.56	204.41	210.2	359.33	679.283	257.98
ENSMUSG00000117490	Gm35031	predicted gene, 35031 [Source:MGI Symbol;Acc:MGI:5594190]	2.128	1.0898	8.06101e-07	1.37391e-05	yes	up	16.14	11.96	11.93	20.57	20.17	22.85	13.3433	21.1967
ENSMUSG00000071656	Lrrn4cl	LRRN4 C-terminal like [Source:MGI Symbol;Acc:MGI:1916102]	0.202	-2.3061	8.08952e-07	1.37686e-05	yes	down	1.73	2.73	1.46	0.34	0.27	0.43	1.97333	0.346667
ENSMUSG00000104194	Gm33354	predicted gene, 33354 [Source:MGI Symbol;Acc:MGI:5592513]	0.342	-1.5496	8.32491e-07	1.41283e-05	yes	down	24.57	28.73	19.3	7.75	6.5	8.96	24.2	7.73667
ENSMUSG00000066842	Hmcn1	hemicentin 1 [Source:MGI Symbol;Acc:MGI:2685047]	0.355	-1.4944	8.45361e-07	1.43192e-05	yes	down	291.66	195.72	208.38	101.86	120.73	147.14	231.92	123.243
ENSMUSG00000020843	Timm22	translocase of inner mitochondrial membrane 22 [Source:MGI Symbol;Acc:MGI:1929742]	0.217	-2.20218	8.48475e-07	1.43581e-05	yes	down	192.46	150.62	165.84	53.15	27.47	106.44	169.64	62.3533
ENSMUSG00000113029	Gm40578	predicted gene, 40578 [Source:MGI Symbol;Acc:MGI:5623463]	0.372	-1.42782	8.50937e-07	1.4386e-05	yes	down	295.55	228.2	206.18	177.57	162.84	127.93	243.31	156.113
ENSMUSG00000036840	Siah1a	siah E3 ubiquitin protein ligase 1A [Source:MGI Symbol;Acc:MGI:108064]	0.455	-1.13571	8.77321e-07	1.47895e-05	yes	down	68.36	72.6	76.6	24.05	24.38	36.41	72.52	28.28
ENSMUSG00000029169	Dhx15	DEAH (Asp-Glu-Ala-His) box polypeptide 15 [Source:MGI Symbol;Acc:MGI:1099786]	2.074	1.05233	8.94308e-07	1.50471e-05	yes	up	6.88	7.19	10.9	14.25	14.1	15.44	8.32333	14.5967
ENSMUSG00000116518	Gm49494	predicted gene, 49494 [Source:MGI Symbol;Acc:MGI:6155173]	0.367	-1.44623	9.09763e-07	1.52634e-05	yes	down	103.01	123.65	90.92	35.16	34.22	51.06	105.86	40.1467
ENSMUSG00000107557	Gm21940	predicted gene, 21940 [Source:MGI Symbol;Acc:MGI:5439391]	2.509	1.32699	9.22606e-07	1.54642e-05	yes	up	4.33	3.29	2.75	7.86	7.03	7.37	3.45667	7.42
ENSMUSG00000020521	Rnft1	ring finger protein, transmembrane 1 [Source:MGI Symbol;Acc:MGI:1924142]	2.08	1.05629	9.39441e-07	1.57165e-05	yes	up	30.47	21.38	21.72	39.16	43	45.73	24.5233	42.63
ENSMUSG00000022026	Olfm4	olfactomedin 4 [Source:MGI Symbol;Acc:MGI:2685142]	3.289	1.71771	9.4216e-07	1.5747e-05	yes	up	8.91	1.09	1.1	3.46	3.82	2.27	3.7	3.18333
ENSMUSG00000039578	Ccser1	coiled-coil serine rich 1 [Source:MGI Symbol;Acc:MGI:3045354]	2.002	1.00178	9.69088e-07	1.61818e-05	yes	up	199.96	229.53	182.65	323.27	331.94	310.8	204.047	322.003
ENSMUSG00000015488	Cacfd1	calcium channel flower domain containing 1 [Source:MGI Symbol;Acc:MGI:1924317]	0.335	-1.57913	9.77536e-07	1.63074e-05	yes	down	9.93	5.6	10.45	1.87	2.39	1.99	8.66	2.08333
ENSMUSG00000044816	D630023F18Rik	RIKEN cDNA D630023F18 gene [Source:MGI Symbol;Acc:MGI:2138198]	0.019	-5.75483	9.97189e-07	1.65881e-05	yes	down	36.75	59.45	34.11	0	0	0.32	43.4367	0.106667
ENSMUSG00000101447	Gm28826	predicted gene 28826 [Source:MGI Symbol;Acc:MGI:5579532]	0.453	-1.14256	1.00722e-06	1.67234e-05	yes	down	1716.14	1344.91	1133.06	860.06	987.48	970.37	1398.04	939.303
ENSMUSG00000064370	mt-Cytb	mitochondrially encoded cytochrome b [Source:MGI Symbol;Acc:MGI:102501]	2.092	1.06509	1.01084e-06	1.67678e-05	yes	up	3052.08	4495.55	3745.48	7134.6	7691.75	6162.76	3764.37	6996.37
ENSMUSG00000118448	Gm50492	predicted gene, 50492 [Source:MGI Symbol;Acc:MGI:6324769]	0.345	-1.53691	1.01767e-06	1.68651e-05	yes	down	187.52	275.36	212.36	94.99	73.7	91.02	225.08	86.57
ENSMUSG00000041062	Mslnl	mesothelin-like [Source:MGI Symbol;Acc:MGI:3607710]	0.315	-1.66487	1.02111e-06	1.69062e-05	yes	down	11.74	7.98	7.38	2.38	2.21	2.34	9.03333	2.31
ENSMUSG00000024406	Pou5f1	POU domain, class 5, transcription factor 1 [Source:MGI Symbol;Acc:MGI:101893]	2.076	1.05377	1.02492e-06	1.69524e-05	yes	up	19.84	14.47	23.22	36.99	38.74	26.97	19.1767	34.2333
ENSMUSG00000085622	3110056K07Rik	RIKEN cDNA 3110056K07 gene [Source:MGI Symbol;Acc:MGI:1920454]	0.434	-1.20282	1.02581e-06	1.69524e-05	yes	down	72.61	67.84	80.69	31.78	29.6	36.14	73.7133	32.5067
ENSMUSG00000063714	Sp3os	trans-acting transcription factor 3, opposite strand [Source:MGI Symbol;Acc:MGI:1914936]	0.399	-1.32499	1.03508e-06	1.70894e-05	yes	down	39.58	39.23	31.53	12.95	16.44	16.2	36.78	15.1967
ENSMUSG00000078570	1110065P20Rik	RIKEN cDNA 1110065P20 gene [Source:MGI Symbol;Acc:MGI:1916170]	0.218	-2.19947	1.05665e-06	1.74294e-05	yes	down	15.57	6.29	10.63	1.51	1.5	2.5	10.83	1.83667
ENSMUSG00000056383	AI987944	expressed sequence AI987944 [Source:MGI Symbol;Acc:MGI:2142079]	2.007	1.00491	1.05816e-06	1.74379e-05	yes	up	1378.57	1662.58	1295.33	2475.97	2487.26	2529.41	1445.49	2497.55
ENSMUSG00000083380	Ndufb4c	NADH:ubiquinone oxidoreductase subunit B4C [Source:MGI Symbol;Acc:MGI:3781422]	0.269	-1.8958	1.08013e-06	1.77832e-05	yes	down	46.62	24.79	35.35	12.62	7.19	11.39	35.5867	10.4
ENSMUSG00000054320	Lrrc36	leucine rich repeat containing 36 [Source:MGI Symbol;Acc:MGI:2448585]	0.374	-1.41913	1.08532e-06	1.78522e-05	yes	down	153.75	196.91	94.35	97.21	77.87	91.02	148.337	88.7
ENSMUSG00000032212	Sltm	SAFB-like, transcription modulator [Source:MGI Symbol;Acc:MGI:1913910]	0.353	-1.50231	1.11318e-06	1.82762e-05	yes	down	532.4	626.8	350.09	230.91	97.92	240.3	503.097	189.71
ENSMUSG00000029314	Gpat3	glycerol-3-phosphate acyltransferase 3 [Source:MGI Symbol;Acc:MGI:3603816]	0.414	-1.27213	1.11613e-06	1.83077e-05	yes	down	28.86	29.38	23.5	5.26	7.73	8.06	27.2467	7.01667
ENSMUSG00000059355	Wdr83os	WD repeat domain 83 opposite strand [Source:MGI Symbol;Acc:MGI:3041257]	0.302	-1.72502	1.11864e-06	1.83318e-05	yes	down	13.39	8.46	10	2.37	2.93	2.88	10.6167	2.72667
ENSMUSG00000115921	Gm18685	predicted gene, 18685 [Source:MGI Symbol;Acc:MGI:5010870]	0.176	-2.50525	1.12932e-06	1.84896e-05	yes	down	7.84	17.6	12.45	4.19	0.85	1.07	12.63	2.03667
ENSMUSG00000031708	Tecr	trans-2,3-enoyl-CoA reductase [Source:MGI Symbol;Acc:MGI:1915408]	0.434	-1.20478	1.13566e-06	1.85762e-05	yes	down	41.47	24.48	39.21	11.48	15.38	11.34	35.0533	12.7333
ENSMUSG00000086170	Gm12144	predicted gene 12144 [Source:MGI Symbol;Acc:MGI:3649685]	2.566	1.3595	1.15417e-06	1.88615e-05	yes	up	14.45	13.32	8.61	25.56	33.58	23.37	12.1267	27.5033
ENSMUSG00000030865	Chp2	calcineurin-like EF hand protein 2 [Source:MGI Symbol;Acc:MGI:1917511]	0.25	-1.99896	1.15658e-06	1.88833e-05	yes	down	5.03	3.51	3.6	0.72	1.14	0.76	4.04667	0.873333
ENSMUSG00000005621	Zfp592	zinc finger protein 592 [Source:MGI Symbol;Acc:MGI:2443541]	0.451	-1.14768	1.15782e-06	1.88861e-05	yes	down	6	6.95	9.2	4.71	4.7	1.71	7.38333	3.70667
ENSMUSG00000037697	Ddhd1	DDHD domain containing 1 [Source:MGI Symbol;Acc:MGI:2150302]	2.179	1.12351	1.16397e-06	1.89591e-05	yes	up	23.18	11.19	23.39	35.47	34.6	34.23	19.2533	34.7667
ENSMUSG00000009621	Vav2	vav 2 oncogene [Source:MGI Symbol;Acc:MGI:102718]	2.924	1.5479	1.16445e-06	1.89591e-05	yes	up	6.13	7.31	3.77	23.73	13.58	11.59	5.73667	16.3
ENSMUSG00000024963	Dnajc4	DnaJ heat shock protein family (Hsp40) member C4 [Source:MGI Symbol;Acc:MGI:1927346]	0.221	-2.1776	1.18084e-06	1.92083e-05	yes	down	10.95	4.76	7.48	1.16	2.04	1.11	7.73	1.43667
ENSMUSG00000097017	Gm26707	predicted gene, 26707 [Source:MGI Symbol;Acc:MGI:5477201]	0.02	-5.68016	1.18197e-06	1.92089e-05	yes	down	0.56	0.56	0.75	0	0	0.03	0.623333	0.01
ENSMUSG00000116376	Tmem249	transmembrane protein 249 [Source:MGI Symbol;Acc:MGI:3647471]	0.234	-2.09772	1.20893e-06	1.9629e-05	yes	down	6.71	11.25	6.17	1.88	1.5	1.77	8.04333	1.71667
ENSMUSG00000112532	Gm36283	predicted gene, 36283 [Source:MGI Symbol;Acc:MGI:5595442]	0.395	-1.33905	1.21214e-06	1.9663e-05	yes	down	258.62	207.27	159.35	52.2	79.94	108.92	208.413	80.3533
ENSMUSG00000094156	Sult2a7	sulfotransferase family 2A, dehydroepiandrosterone (DHEA)-preferring, member 7 [Source:MGI Symbol;Acc:MGI:3645246]	0.127	-2.98191	1.21636e-06	1.97133e-05	yes	down	5.41	3.62	4.91	0.64	0.42	0.52	4.64667	0.526667
ENSMUSG00000020386	Sar1b	secretion associated Ras related GTPase 1B [Source:MGI Symbol;Acc:MGI:1913647]	2.383	1.25292	1.23749e-06	2.00373e-05	yes	up	13.58	14.94	8.91	23.76	26.04	19.15	12.4767	22.9833
ENSMUSG00000000440	Pparg	peroxisome proliferator activated receptor gamma [Source:MGI Symbol;Acc:MGI:97747]	0.482	-1.05371	1.23978e-06	2.00561e-05	yes	down	63.1	54.48	44.27	22.6	21.75	20.46	53.95	21.6033
ENSMUSG00000044646	Zbtb7c	zinc finger and BTB domain containing 7C [Source:MGI Symbol;Acc:MGI:2443302]	0.342	-1.54605	1.24673e-06	2.01315e-05	yes	down	313.33	368.91	370.75	102.87	177.1	144.66	350.997	141.543
ENSMUSG00000025357	Dgka	diacylglycerol kinase, alpha [Source:MGI Symbol;Acc:MGI:102952]	0.318	-1.65412	1.25195e-06	2.01973e-05	yes	down	204.89	178.14	228.65	72.2	95.88	125.6	203.893	97.8933
ENSMUSG00000034610	Tut4	terminal uridylyl transferase 4 [Source:MGI Symbol;Acc:MGI:2445126]	0.31	-1.69039	1.26625e-06	2.04093e-05	yes	down	223.44	229.94	128.88	42.38	56.14	97.67	194.087	65.3967
ENSMUSG00000044477	Zfand3	zinc finger, AN1-type domain 3 [Source:MGI Symbol;Acc:MGI:1096572]	0.282	-1.82808	1.27184e-06	2.04807e-05	yes	down	6.23	3.44	3.91	1.5	1.2	0.86	4.52667	1.18667
ENSMUSG00000024913	Lrp5	low density lipoprotein receptor-related protein 5 [Source:MGI Symbol;Acc:MGI:1278315]	0.441	-1.18027	1.27509e-06	2.04956e-05	yes	down	928.4	937.66	939.64	648.83	548.55	810.52	935.233	669.3
ENSMUSG00000110823	Gm36799	predicted gene, 36799 [Source:MGI Symbol;Acc:MGI:5595958]	0.358	-1.48017	1.29873e-06	2.08376e-05	yes	down	86.9	91.58	81.63	29.39	42.34	38.7	86.7033	36.81
ENSMUSG00000062300	Nectin2	nectin cell adhesion molecule 2 [Source:MGI Symbol;Acc:MGI:97822]	0.248	-2.01018	1.31153e-06	2.10238e-05	yes	down	238.17	115.63	209.68	70.01	57.02	107.99	187.827	78.34
ENSMUSG00000027163	Commd9	COMM domain containing 9 [Source:MGI Symbol;Acc:MGI:1923751]	0.191	-2.38658	1.32348e-06	2.11961e-05	yes	down	5.2	5.86	8.91	1.06	1.34	1.13	6.65667	1.17667
ENSMUSG00000100037	Gm29103	predicted gene 29103 [Source:MGI Symbol;Acc:MGI:5579809]	0.406	-1.30001	1.33433e-06	2.13505e-05	yes	down	972.41	554.02	532.39	297.56	356.94	396.15	686.273	350.217
ENSMUSG00000090213	Tmem189	transmembrane protein 189 [Source:MGI Symbol;Acc:MGI:2142624]	0.423	-1.24147	1.34147e-06	2.14453e-05	yes	down	174.35	138.3	139.5	46.5	62.13	74.58	150.717	61.07
ENSMUSG00000046157	Tmem229b	transmembrane protein 229B [Source:MGI Symbol;Acc:MGI:2444389]	0.239	-2.06546	1.36102e-06	2.17382e-05	yes	down	7.56	3.12	7.88	1.1	2.34	2.53	6.18667	1.99
ENSMUSG00000086147	Zfp989	zinc finger protein 989 [Source:MGI Symbol;Acc:MGI:3651739]	2.074	1.05266	1.3687e-06	2.18409e-05	yes	up	46.77	43.86	34.97	88.33	81.47	90.05	41.8667	86.6167
ENSMUSG00000088750	Gm24901	predicted gene, 24901 [Source:MGI Symbol;Acc:MGI:5454678]	2.197	1.13552	1.38253e-06	2.20219e-05	yes	up	35.46	17.66	30.61	50.49	50.79	53.47	27.91	51.5833
ENSMUSG00000024791	Cdca5	cell division cycle associated 5 [Source:MGI Symbol;Acc:MGI:1915099]	2.013	1.00946	1.40151e-06	2.23039e-05	yes	up	31.44	24.91	36.83	61	62.53	39.52	31.06	54.35
ENSMUSG00000019874	Fabp7	fatty acid binding protein 7, brain [Source:MGI Symbol;Acc:MGI:101916]	0.195	-2.35934	1.40366e-06	2.23181e-05	yes	down	10.6	11.71	7.61	1.01	1.21	3	9.97333	1.74
ENSMUSG00000029455	Aldh2	aldehyde dehydrogenase 2, mitochondrial [Source:MGI Symbol;Acc:MGI:99600]	0.321	-1.63815	1.42507e-06	2.26381e-05	yes	down	8	5.04	9.32	1.49	2.73	1.11	7.45333	1.77667
ENSMUSG00000090129	Olfr287	olfactory receptor 287 [Source:MGI Symbol;Acc:MGI:3030121]	0.212	-2.23565	1.42638e-06	2.26385e-05	yes	down	2.87	2.59	4.74	0.72	0.91	0.3	3.4	0.643333
ENSMUSG00000113648	Gm48806	predicted gene, 48806 [Source:MGI Symbol;Acc:MGI:6098517]	0.388	-1.36761	1.43117e-06	2.26534e-05	yes	down	677.97	915.68	662.32	534.02	536.9	531.85	751.99	534.257
ENSMUSG00000062981	Mrpl42	mitochondrial ribosomal protein L42 [Source:MGI Symbol;Acc:MGI:1333774]	0.473	-1.07902	1.44659e-06	2.28769e-05	yes	down	149.91	123.58	103.38	58.25	55.2	52.58	125.623	55.3433
ENSMUSG00000027505	Fam209	family with sequence similarity 209 [Source:MGI Symbol;Acc:MGI:1923676]	0.039	-4.6662	1.46285e-06	2.31132e-05	yes	down	37.64	31.22	20.17	5.79	0	0	29.6767	1.93
ENSMUSG00000041126	H2az2	H2A.Z histone variant 2 [Source:MGI Symbol;Acc:MGI:1924855]	3.398	1.76477	1.54461e-06	2.43614e-05	yes	up	1.64	3.65	7.1	12.66	17.49	13.06	4.13	14.4033
ENSMUSG00000023079	Gtf2ird1	general transcription factor II I repeat domain-containing 1 [Source:MGI Symbol;Acc:MGI:1861942]	0.484	-1.04708	1.55015e-06	2.44269e-05	yes	down	134.49	105.24	120.48	37.95	41.23	39.13	120.07	39.4367
ENSMUSG00000036611	Eepd1	endonuclease/exonuclease/phosphatase family domain containing 1 [Source:MGI Symbol;Acc:MGI:1914734]	0.239	-2.0661	1.5559e-06	2.44696e-05	yes	down	6.52	3.18	4.38	1.53	0.76	0.59	4.69333	0.96
ENSMUSG00000061171	Slc38a11	solute carrier family 38, member 11 [Source:MGI Symbol;Acc:MGI:2443383]	0.304	-1.71871	1.55665e-06	2.44696e-05	yes	down	43.45	41.99	43.41	12.98	10.79	15.02	42.95	12.93
ENSMUSG00000113268	4930477G07Rik	RIKEN cDNA 4930477G07 gene [Source:MGI Symbol;Acc:MGI:1925418]	0.408	-1.29239	1.55702e-06	2.44696e-05	yes	down	884.1	847.55	674.67	575.7	571.62	671.16	802.107	606.16
ENSMUSG00000041438	Utp4	UTP4 small subunit processome component [Source:MGI Symbol;Acc:MGI:1096573]	0.387	-1.36949	1.56041e-06	2.45011e-05	yes	down	46.66	47.38	109.3	24.92	23.83	14.58	67.78	21.11
ENSMUSG00000039512	Uhrf1bp1	UHRF1 (ICBP90) binding protein 1 [Source:MGI Symbol;Acc:MGI:3041238]	0.246	-2.026	1.56227e-06	2.45085e-05	yes	down	0.77	0.48	1.49	0.86	0.8	0.62	0.913333	0.76
ENSMUSG00000044429	Cryga	crystallin, gamma A [Source:MGI Symbol;Acc:MGI:88521]	0.076	-3.71036	1.57955e-06	2.47397e-05	yes	down	6.3	4.39	5.05	0.36	0	0.73	5.24667	0.363333
ENSMUSG00000114150	Gm46367	predicted gene, 46367 [Source:MGI Symbol;Acc:MGI:5826004]	0.225	-2.15291	1.57982e-06	2.47397e-05	yes	down	13.41	12.48	7.71	1.72	2.72	2.22	11.2	2.22
ENSMUSG00000002524	Puf60	poly-U binding splicing factor 60 [Source:MGI Symbol;Acc:MGI:1915209]	0.338	-1.56402	1.58314e-06	2.47698e-05	yes	down	14.86	5.92	13.85	4.07	3.74	2.38	11.5433	3.39667
ENSMUSG00000116048	Septin2	septin 2 [Source:MGI Symbol;Acc:MGI:97298]	2.596	1.37634	1.58625e-06	2.47963e-05	yes	up	14.52	5.14	12.94	26.65	20.94	22.66	10.8667	23.4167
ENSMUSG00000090841	Myl6	myosin, light polypeptide 6, alkali, smooth muscle and non-muscle [Source:MGI Symbol;Acc:MGI:109318]	0.446	-1.16494	1.59105e-06	2.48494e-05	yes	down	323.26	360.06	261.42	115.34	121.91	151.66	314.913	129.637
ENSMUSG00000039693	Msantd3	Myb/SANT-like DNA-binding domain containing 3 [Source:MGI Symbol;Acc:MGI:1913915]	2.385	1.25413	1.60044e-06	2.4974e-05	yes	up	15.25	26.84	16.88	31.91	45.52	27.23	19.6567	34.8867
ENSMUSG00000027315	Spint1	serine protease inhibitor, Kunitz type 1 [Source:MGI Symbol;Acc:MGI:1338033]	0.285	-1.81334	1.63412e-06	2.54544e-05	yes	down	5.33	2.3	4.52	1.04	1.33	0.91	4.05	1.09333
ENSMUSG00000087403	Kantr	Kdm5c adjacent non-coding transcript [Source:MGI Symbol;Acc:MGI:1920247]	0.394	-1.34265	1.64298e-06	2.55698e-05	yes	down	19.71	20.46	18.09	4.57	5.7	8.15	19.42	6.14
ENSMUSG00000070371	Prss36	protease, serine 36 [Source:MGI Symbol;Acc:MGI:1924863]	0.199	-2.32897	1.66492e-06	2.58885e-05	yes	down	17.85	20.46	12.85	2.14	2.44	5.44	17.0533	3.34
ENSMUSG00000036555	Iqce	IQ motif containing E [Source:MGI Symbol;Acc:MGI:1921489]	0.28	-1.83852	1.68124e-06	2.61192e-05	yes	down	255.99	417.92	420.96	271.38	124.78	229.41	364.957	208.523
ENSMUSG00000034312	Iqsec1	IQ motif and Sec7 domain 1 [Source:MGI Symbol;Acc:MGI:1196356]	0.494	-1.01654	1.68931e-06	2.62215e-05	yes	down	35.69	23.94	26.56	8.32	9.05	10.19	28.73	9.18667
ENSMUSG00000006057	Atp5g1	ATP synthase, H+ transporting, mitochondrial F0 complex, subunit C1 (subunit 9) [Source:MGI Symbol;Acc:MGI:107653]	0.396	-1.33752	1.70299e-06	2.64105e-05	yes	down	30.9	29.64	26.5	13.34	10.56	10.62	29.0133	11.5067
ENSMUSG00000029864	Gstk1	glutathione S-transferase kappa 1 [Source:MGI Symbol;Acc:MGI:1923513]	0.343	-1.54387	1.71124e-06	2.65152e-05	yes	down	13.57	15.31	11.74	4.68	3.44	4.44	13.54	4.18667
ENSMUSG00000032403	2300009A05Rik	RIKEN cDNA 2300009A05 gene [Source:MGI Symbol;Acc:MGI:1916728]	0.393	-1.34922	1.72689e-06	2.67343e-05	yes	down	46.43	32.05	40.29	13.6	11.98	17.96	39.59	14.5133
ENSMUSG00000045237	Eola1	endothelium and lymphocyte associated ASCH domain 1 [Source:MGI Symbol;Acc:MGI:1915868]	2.128	1.08967	1.8012e-06	2.78358e-05	yes	up	18.31	17.46	18.29	41.34	35.41	25.1	18.02	33.95
ENSMUSG00000035385	Ccl2	chemokine (C-C motif) ligand 2 [Source:MGI Symbol;Acc:MGI:98259]	0.238	-2.06868	1.81437e-06	2.79903e-05	yes	down	20.94	14.76	9.51	4.94	1.58	3.45	15.07	3.32333
ENSMUSG00000045991	Onecut2	one cut domain, family member 2 [Source:MGI Symbol;Acc:MGI:1891408]	0.253	-1.98078	1.83847e-06	2.83125e-05	yes	down	355.41	165.2	190.77	132.23	65.84	134.61	237.127	110.893
ENSMUSG00000054428	Atpif1	ATPase inhibitory factor 1 [Source:MGI Symbol;Acc:MGI:1196457]	0.422	-1.24383	1.84095e-06	2.83259e-05	yes	down	68.09	59.78	54.91	33.2	21.1	21.44	60.9267	25.2467
ENSMUSG00000108483	Gm45184	predicted gene 45184 [Source:MGI Symbol;Acc:MGI:5753760]	0.459	-1.12363	1.86158e-06	2.86183e-05	yes	down	403.52	353.31	290.47	119.56	139.19	169.07	349.1	142.607
ENSMUSG00000033762	Recql4	RecQ protein-like 4 [Source:MGI Symbol;Acc:MGI:1931028]	0.231	-2.11667	1.87261e-06	2.87628e-05	yes	down	134.08	198.46	101.18	68.97	48.72	58.31	144.573	58.6667
ENSMUSG00000109838	Gm45341	predicted gene 45341 [Source:MGI Symbol;Acc:MGI:5791177]	0.276	-1.85478	1.90289e-06	2.91772e-05	yes	down	138.84	203.1	267.61	66.09	101.53	70.95	203.183	79.5233
ENSMUSG00000020056	Washc3	WASH complex subunit 3 [Source:MGI Symbol;Acc:MGI:1914532]	0.374	-1.42	1.91358e-06	2.93083e-05	yes	down	32.63	30.43	26.59	6.25	6.71	8.88	29.8833	7.28
ENSMUSG00000056423	Uts2b	urotensin 2B [Source:MGI Symbol;Acc:MGI:2677064]	0.269	-1.89165	1.93622e-06	2.9611e-05	yes	down	11.99	8.8	6.54	2.4	2.22	2.04	9.11	2.22
ENSMUSG00000031959	Wdr59	WD repeat domain 59 [Source:MGI Symbol;Acc:MGI:2442115]	0.433	-1.20637	1.94145e-06	2.96652e-05	yes	down	325.19	250.6	220.23	85.33	116.87	137.08	265.34	113.093
ENSMUSG00000074887	EU599041	expressed sequence EU599041 [Source:MGI Symbol;Acc:MGI:3796554]	2.701	1.43373	1.9599e-06	2.98953e-05	yes	up	4.75	5.92	4.67	10.79	12.66	9.98	5.11333	11.1433
ENSMUSG00000026674	Ddr2	discoidin domain receptor family, member 2 [Source:MGI Symbol;Acc:MGI:1345277]	0.278	-1.84901	1.96398e-06	2.99279e-05	yes	down	331.33	377.17	585.02	276.52	98.36	309.71	431.173	228.197
ENSMUSG00000024914	Drap1	Dr1 associated protein 1 (negative cofactor 2 alpha) [Source:MGI Symbol;Acc:MGI:1913806]	0.338	-1.56598	1.96713e-06	2.99279e-05	yes	down	44.74	18.84	25.49	8.58	7.7	9.75	29.69	8.67667
ENSMUSG00000028327	Stra6l	STRA6-like [Source:MGI Symbol;Acc:MGI:1921402]	0.48	-1.05761	1.99118e-06	3.02415e-05	yes	down	2953.64	1909.69	1668.18	1654.24	1812.47	1587.04	2177.17	1684.58
ENSMUSG00000026220	Slc16a14	solute carrier family 16 (monocarboxylic acid transporters), member 14 [Source:MGI Symbol;Acc:MGI:1919031]	0.365	-1.45295	1.99558e-06	3.02823e-05	yes	down	182.15	146.62	130.51	42	41.03	80.48	153.093	54.5033
ENSMUSG00000026734	4921504E06Rik	RIKEN cDNA 4921504E06 gene [Source:MGI Symbol;Acc:MGI:1918087]	0.231	-2.11264	2.02386e-06	3.0685e-05	yes	down	35.44	37.45	52.07	5.03	15.17	12.76	41.6533	10.9867
ENSMUSG00000097271	Gm9903	predicted gene 9903 [Source:MGI Symbol;Acc:MGI:3646113]	0.32	-1.64301	2.03762e-06	3.08671e-05	yes	down	419	445.88	299.56	282.89	179.66	281.04	388.147	247.863
ENSMUSG00000049807	Arhgap23	Rho GTPase activating protein 23 [Source:MGI Symbol;Acc:MGI:3697726]	0.168	-2.57601	2.05718e-06	3.11368e-05	yes	down	193.64	88.24	124.24	17.91	39.67	62.93	135.373	40.17
ENSMUSG00000001707	Eef1e1	eukaryotic translation elongation factor 1 epsilon 1 [Source:MGI Symbol;Acc:MGI:1913393]	0.449	-1.15632	2.09878e-06	3.1712e-05	yes	down	62.43	94.39	70.85	24.87	26.05	28.45	75.89	26.4567
ENSMUSG00000059248	Septin9	septin 9 [Source:MGI Symbol;Acc:MGI:1858222]	0.443	-1.17485	2.10316e-06	3.17509e-05	yes	down	1876.46	1759.3	1268.73	761.97	860.44	946.41	1634.83	856.273
ENSMUSG00000021482	Prxl2c	peroxiredoxin like 2C [Source:MGI Symbol;Acc:MGI:1913379]	0.454	-1.14065	2.11828e-06	3.19518e-05	yes	down	715.19	824.05	622.8	266.03	307.42	369.38	720.68	314.277
ENSMUSG00000035934	Pknox2	Pbx/knotted 1 homeobox 2 [Source:MGI Symbol;Acc:MGI:2445415]	2.323	1.21609	2.15065e-06	3.23847e-05	yes	up	11.07	12.95	18.82	38.02	31.04	33.72	14.28	34.26
ENSMUSG00000004069	Dnaja3	DnaJ heat shock protein family (Hsp40) member A3 [Source:MGI Symbol;Acc:MGI:1933786]	0.428	-1.22517	2.22047e-06	3.3391e-05	yes	down	1926.36	1813	1266.54	1271.83	1138.73	1474.04	1668.63	1294.87
ENSMUSG00000101308	Gm28989	predicted gene 28989 [Source:MGI Symbol;Acc:MGI:5579695]	2.223	1.15248	2.22127e-06	3.3391e-05	yes	up	9.43	5.73	10.01	17.25	15.2	18.21	8.39	16.8867
ENSMUSG00000020848	Doc2b	double C2, beta [Source:MGI Symbol;Acc:MGI:1100497]	0.282	-1.82839	2.22954e-06	3.34868e-05	yes	down	285.88	246.24	163.85	105.07	116.85	127.36	231.99	116.427
ENSMUSG00000096940	Gm4755	predicted gene 4755 [Source:MGI Symbol;Acc:MGI:3779434]	0.399	-1.32458	2.24033e-06	3.36201e-05	yes	down	446.55	336.24	307.98	186.04	203.13	262.3	363.59	217.157
ENSMUSG00000025362	Rps26	ribosomal protein S26 [Source:MGI Symbol;Acc:MGI:1351628]	0.409	-1.29065	2.25141e-06	3.37009e-05	yes	down	26.66	27.14	28.83	8.98	11.67	10.66	27.5433	10.4367
ENSMUSG00000022174	Dad1	defender against cell death 1 [Source:MGI Symbol;Acc:MGI:101912]	0.479	-1.06061	2.25144e-06	3.37009e-05	yes	down	258.13	174.74	161.82	88.83	85.61	81.9	198.23	85.4467
ENSMUSG00000076614	Ighg1	immunoglobulin heavy constant gamma 1 (G1m marker) [Source:MGI Symbol;Acc:MGI:96446]	0.422	-1.24404	2.33519e-06	3.48953e-05	yes	down	73.13	37.37	40.22	19.71	16.05	15.44	50.24	17.0667
ENSMUSG00000022993	Tex49	testis expressed 49 [Source:MGI Symbol;Acc:MGI:1921113]	0.422	-1.24585	2.35101e-06	3.51019e-05	yes	down	979.31	794.78	730.46	661.51	533.67	769.72	834.85	654.967
ENSMUSG00000076617	Ighm	immunoglobulin heavy constant mu [Source:MGI Symbol;Acc:MGI:96448]	0.447	-1.16296	2.36773e-06	3.53217e-05	yes	down	24.72	13.07	23.56	7.78	8.2	6.81	20.45	7.59667
ENSMUSG00000006056	Calcoco2	calcium binding and coiled-coil domain 2 [Source:MGI Symbol;Acc:MGI:1343177]	0.231	-2.11335	2.37435e-06	3.53905e-05	yes	down	93.39	90	66.48	12.58	30.41	36.07	83.29	26.3533
ENSMUSG00000067547	Gm7666	predicted pseudogene 7666 [Source:MGI Symbol;Acc:MGI:3648907]	2.222	1.1517	2.40605e-06	3.58326e-05	yes	up	18.5	15.13	28.46	39.89	47.2	35.29	20.6967	40.7933
ENSMUSG00000116371	Gm34284	predicted gene, 34284 [Source:MGI Symbol;Acc:MGI:5593443]	0.359	-1.47976	2.41287e-06	3.59039e-05	yes	down	67.01	82.39	64.07	23.25	23.37	34.59	71.1567	27.07
ENSMUSG00000047721	Bola2	bolA-like 2 (E. coli) [Source:MGI Symbol;Acc:MGI:1913412]	0.24	-2.05672	2.49721e-06	3.70963e-05	yes	down	12.26	7.53	7.87	1.24	0.9	2.38	9.22	1.50667
ENSMUSG00000029310	Nudt9	nudix (nucleoside diphosphate linked moiety X)-type motif 9 [Source:MGI Symbol;Acc:MGI:1921417]	0.209	-2.26108	2.50906e-06	3.72088e-05	yes	down	6.53	2.21	6.06	1.07	1.12	0.73	4.93333	0.973333
ENSMUSG00000106918	Mrpl33	mitochondrial ribosomal protein L33 [Source:MGI Symbol;Acc:MGI:2137225]	0.202	-2.30828	2.51069e-06	3.72088e-05	yes	down	16.2	14.03	10.87	2.99	1.96	2.9	13.7	2.61667
ENSMUSG00000075218	Olfr995	olfactory receptor 995 [Source:MGI Symbol;Acc:MGI:3030829]	4.41	2.14081	2.5125e-06	3.72088e-05	yes	up	0.97	1.25	0.7	3.75	4.78	2.55	0.973333	3.69333
ENSMUSG00000010067	Rassf1	Ras association (RalGDS/AF-6) domain family member 1 [Source:MGI Symbol;Acc:MGI:1928386]	2.261	1.17679	2.51322e-06	3.72088e-05	yes	up	4.78	3.86	5.41	8.69	7.86	9.46	4.68333	8.67
ENSMUSG00000061923	Odf1	outer dense fiber of sperm tails 1 [Source:MGI Symbol;Acc:MGI:97424]	0.062	-4.02064	2.51759e-06	3.72422e-05	yes	down	5.73	4.4	2.9	0	0.39	0.39	4.34333	0.26
ENSMUSG00000009876	Cox4i2	cytochrome c oxidase subunit 4I2 [Source:MGI Symbol;Acc:MGI:2135755]	0.129	-2.9511	2.53704e-06	3.74984e-05	yes	down	8.4	6.32	3.58	1.3	0.47	0.46	6.1	0.743333
ENSMUSG00000055553	Kxd1	KxDL motif containing 1 [Source:MGI Symbol;Acc:MGI:1922870]	0.495	-1.01474	2.58364e-06	3.81233e-05	yes	down	887.92	860.62	755.07	373.34	409.99	513.64	834.537	432.323
ENSMUSG00000032481	Smarcc1	SWI/SNF related, matrix associated, actin dependent regulator of chromatin, subfamily c, member 1 [Source:MGI Symbol;Acc:MGI:1203524]	0.476	-1.07052	2.59438e-06	3.82498e-05	yes	down	578.06	567.4	443.52	318.34	388.41	324.31	529.66	343.687
ENSMUSG00000040952	Rps19	ribosomal protein S19 [Source:MGI Symbol;Acc:MGI:1333780]	0.239	-2.06536	2.60143e-06	3.83216e-05	yes	down	27.45	15	18.09	4.08	2.45	6.57	20.18	4.36667
ENSMUSG00000021190	Lgmn	legumain [Source:MGI Symbol;Acc:MGI:1330838]	2.229	1.15657	2.66614e-06	3.91767e-05	yes	up	4.27	4.63	5.2	8.14	10.7	7.82	4.7	8.88667
ENSMUSG00000021494	Ddx41	DEAD box helicase 41 [Source:MGI Symbol;Acc:MGI:1920185]	0.345	-1.53733	2.67176e-06	3.91917e-05	yes	down	5.45	3.81	4.57	1.63	2.18	1.14	4.61	1.65
ENSMUSG00000116988	Gm49673	predicted gene, 49673 [Source:MGI Symbol;Acc:MGI:6215117]	0.177	-2.49595	2.67383e-06	3.91917e-05	yes	down	3.1	2.36	8.84	0.67	0.45	0.99	4.76667	0.703333
ENSMUSG00000116644	4933426B08Rik	RIKEN cDNA 4933426B08 gene [Source:MGI Symbol;Acc:MGI:1918423]	2.168	1.11622	2.69049e-06	3.94032e-05	yes	up	7.24	6.23	6.43	12.15	12.48	12.62	6.63333	12.4167
ENSMUSG00000046862	Pramel12	PRAME like 12 [Source:MGI Symbol;Acc:MGI:2140473]	2.709	1.43765	2.7302e-06	3.99515e-05	yes	up	1.82	1.58	1.14	3.61	3.59	2.56	1.51333	3.25333
ENSMUSG00000111497	Gm38431	predicted gene, 38431 [Source:MGI Symbol;Acc:MGI:5621316]	2.279	1.18864	2.73288e-06	3.99576e-05	yes	up	1.9	2.03	1.97	4.11	3.01	3.94	1.96667	3.68667
ENSMUSG00000032334	Loxl1	lysyl oxidase-like 1 [Source:MGI Symbol;Acc:MGI:106096]	0.233	-2.10399	2.76144e-06	4.03418e-05	yes	down	162.56	69.12	77.34	25.27	28.78	24.41	103.007	26.1533
ENSMUSG00000075020	Mir670hg	MIR670 host gene (non-protein coding) [Source:MGI Symbol;Acc:MGI:3041234]	0.26	-1.94296	2.80134e-06	4.08569e-05	yes	down	204.58	185.52	136.37	64.6	121.51	57.56	175.49	81.2233
ENSMUSG00000038000	Acd	adrenocortical dysplasia [Source:MGI Symbol;Acc:MGI:87873]	2.165	1.1142	2.81318e-06	4.09957e-05	yes	up	24.8	13.94	30.31	49.59	41.87	40.65	23.0167	44.0367
ENSMUSG00000039976	Tbc1d16	TBC1 domain family, member 16 [Source:MGI Symbol;Acc:MGI:2652878]	0.205	-2.28297	2.87268e-06	4.17249e-05	yes	down	125.97	336.8	225.8	138.08	61.57	106.44	229.523	102.03
ENSMUSG00000054942	Miga1	mitoguardin 1 [Source:MGI Symbol;Acc:MGI:1924567]	0.203	-2.29754	2.99089e-06	4.33704e-05	yes	down	162.39	121.54	73.58	32.53	32.46	20.89	119.17	28.6267
ENSMUSG00000022836	Mylk	myosin, light polypeptide kinase [Source:MGI Symbol;Acc:MGI:894806]	0.278	-1.8489	3.02718e-06	4.37885e-05	yes	down	124.45	212.57	109.99	42.46	54	53.5	149.003	49.9867
ENSMUSG00000030744	Rps3	ribosomal protein S3 [Source:MGI Symbol;Acc:MGI:1350917]	0.336	-1.57256	3.04568e-06	4.40201e-05	yes	down	5.52	4.31	5.24	1.3	1.11	2.28	5.02333	1.56333
ENSMUSG00000041592	Sdk2	sidekick cell adhesion molecule 2 [Source:MGI Symbol;Acc:MGI:2443847]	0.134	-2.89922	3.08753e-06	4.45519e-05	yes	down	15.94	40.27	30.45	2.2	6.04	1.97	28.8867	3.40333
ENSMUSG00000031320	Rps4x	ribosomal protein S4, X-linked [Source:MGI Symbol;Acc:MGI:98158]	0.458	-1.12672	3.09337e-06	4.45997e-05	yes	down	39	29.08	29.71	12.15	14.8	12.69	32.5967	13.2133
ENSMUSG00000090164	BC035044	cDNA sequence BC035044 [Source:MGI Symbol;Acc:MGI:2448540]	0.133	-2.91263	3.2237e-06	4.64028e-05	yes	down	96.59	64.08	45.72	14.22	18.06	12.31	68.7967	14.8633
ENSMUSG00000067567	Hdac8	histone deacetylase 8 [Source:MGI Symbol;Acc:MGI:1917565]	0.426	-1.2307	3.29124e-06	4.73364e-05	yes	down	4283.73	5167.31	3322.02	2903.43	2693.8	3452.35	4257.69	3016.53
ENSMUSG00000022286	Grhl2	grainyhead like transcription factor 2 [Source:MGI Symbol;Acc:MGI:2182543]	0.407	-1.29517	3.35899e-06	4.81949e-05	yes	down	340.83	453.47	305.65	288.82	192.65	222.97	366.65	234.813
ENSMUSG00000043557	Mdga1	MAM domain containing glycosylphosphatidylinositol anchor 1 [Source:MGI Symbol;Acc:MGI:1922012]	0.261	-1.93783	3.35913e-06	4.81949e-05	yes	down	169.54	183.22	80.64	96.96	35.78	69.17	144.467	67.3033
ENSMUSG00000007021	Syngr3	synaptogyrin 3 [Source:MGI Symbol;Acc:MGI:1341881]	0.225	-2.15242	3.38085e-06	4.84672e-05	yes	down	5.98	2.27	6.01	1.02	0.99	0.55	4.75333	0.853333
ENSMUSG00000001435	Col18a1	collagen, type XVIII, alpha 1 [Source:MGI Symbol;Acc:MGI:88451]	0.456	-1.13201	3.40236e-06	4.87358e-05	yes	down	1191.53	1048.17	814.93	417.67	484.02	572.12	1018.21	491.27
ENSMUSG00000037016	Frem2	Fras1 related extracellular matrix protein 2 [Source:MGI Symbol;Acc:MGI:2444465]	0.326	-1.61714	3.42178e-06	4.89742e-05	yes	down	2539.99	1400.68	1269.38	1277.38	481.09	1445.98	1736.68	1068.15
ENSMUSG00000029221	Slc30a9	solute carrier family 30 (zinc transporter), member 9 [Source:MGI Symbol;Acc:MGI:1923690]	2.074	1.05235	3.44001e-06	4.91734e-05	yes	up	11.81	8.45	17.36	27.27	27.56	19.97	12.54	24.9333
ENSMUSG00000009093	Gstt4	glutathione S-transferase, theta 4 [Source:MGI Symbol;Acc:MGI:1923136]	0.041	-4.61267	3.44685e-06	4.91734e-05	yes	down	5.32	2.42	1.45	0	0.25	0.08	3.06333	0.11
ENSMUSG00000029720	Gm20605	predicted gene 20605 [Source:MGI Symbol;Acc:MGI:5306917]	0.265	-1.91679	3.46675e-06	4.94173e-05	yes	down	6.63	3.01	4.56	1.22	0.74	0.33	4.73333	0.763333
ENSMUSG00000102817	Gm6185	predicted gene 6185 [Source:MGI Symbol;Acc:MGI:3648765]	0.252	-1.98751	3.4787e-06	4.95282e-05	yes	down	140.51	157.86	146.8	85.48	37.24	77.46	148.39	66.7267
ENSMUSG00000042417	Ccno	cyclin O [Source:MGI Symbol;Acc:MGI:2145534]	0.432	-1.2117	3.49076e-06	4.96392e-05	yes	down	53.76	23.61	47.49	16.9	16.54	11.95	41.62	15.13
ENSMUSG00000001127	Araf	Araf proto-oncogene, serine/threonine kinase [Source:MGI Symbol;Acc:MGI:88065]	0.386	-1.37347	3.53909e-06	5.0205e-05	yes	down	462.06	401.87	299.6	192.2	268.4	210.9	387.843	223.833
ENSMUSG00000037622	Wdtc1	WD and tetratricopeptide repeats 1 [Source:MGI Symbol;Acc:MGI:2685541]	0.317	-1.65797	3.54878e-06	5.02616e-05	yes	down	2.61	2.23	3.38	0.53	1.01	0.43	2.74	0.656667
ENSMUSG00000040859	Bsdc1	BSD domain containing 1 [Source:MGI Symbol;Acc:MGI:1913466]	0.369	-1.43689	3.58567e-06	5.0734e-05	yes	down	1234.74	1925.66	682.61	757.77	846.81	688.34	1281	764.307
ENSMUSG00000084383	Gm13370	predicted gene 13370 [Source:MGI Symbol;Acc:MGI:3651012]	0.248	-2.01098	3.60779e-06	5.09336e-05	yes	down	27.81	32.33	41.53	10.6	2.65	11.83	33.89	8.36
ENSMUSG00000104788	Gm36448	predicted gene, 36448 [Source:MGI Symbol;Acc:MGI:5595607]	2.41	1.26896	3.62746e-06	5.11705e-05	yes	up	8.14	6.74	9.16	16.23	18.07	7.11	8.01333	13.8033
ENSMUSG00000096916	Zfp850	zinc finger protein 850 [Source:MGI Symbol;Acc:MGI:3036281]	2.822	1.49647	3.63377e-06	5.12185e-05	yes	up	0.53	0.33	0.51	1.21	1.04	0.96	0.456667	1.07
ENSMUSG00000037461	Ints7	integrator complex subunit 7 [Source:MGI Symbol;Acc:MGI:1924315]	0.385	-1.37592	3.65084e-06	5.1418e-05	yes	down	2513.07	2311.61	1514.26	1051.31	1155.08	1706.98	2112.98	1304.46
ENSMUSG00000049422	Chchd10	coiled-coil-helix-coiled-coil-helix domain containing 10 [Source:MGI Symbol;Acc:MGI:2143558]	0.418	-1.25862	3.68492e-06	5.18564e-05	yes	down	270.45	245.97	157.81	102.08	107.64	125.34	224.743	111.687
ENSMUSG00000021957	Tkt	transketolase [Source:MGI Symbol;Acc:MGI:105992]	0.429	-1.22204	3.69229e-06	5.19188e-05	yes	down	203.02	135.91	117.6	71.1	96.09	86.89	152.177	84.6933
ENSMUSG00000031930	Wwp2	WW domain containing E3 ubiquitin protein ligase 2 [Source:MGI Symbol;Acc:MGI:1914144]	0.432	-1.21238	3.7084e-06	5.21038e-05	yes	down	359.21	358.01	410.22	244.05	274.55	321.1	375.813	279.9
ENSMUSG00000042202	Slc35e2	solute carrier family 35, member E2 [Source:MGI Symbol;Acc:MGI:2444240]	0.418	-1.25835	3.71684e-06	5.21808e-05	yes	down	503.52	391.39	384.31	369.78	304.14	364.47	426.407	346.13
ENSMUSG00000028397	Kdm4c	lysine (K)-specific demethylase 4C [Source:MGI Symbol;Acc:MGI:1924054]	0.176	-2.50893	3.73539e-06	5.23579e-05	yes	down	57.02	101.07	73.04	18.48	36.48	35.66	77.0433	30.2067
ENSMUSG00000100826	Snhg14	small nucleolar RNA host gene 14 [Source:MGI Symbol;Acc:MGI:1289201]	0.295	-1.76032	3.76744e-06	5.27651e-05	yes	down	52.04	27.91	18.45	19.79	5.75	21.58	32.8	15.7067
ENSMUSG00000108592	Gm38973	predicted gene, 38973 [Source:MGI Symbol;Acc:MGI:5621858]	0.058	-4.11397	3.8247e-06	5.35111e-05	yes	down	2.24	3.46	2.7	0.09	0.27	0.09	2.8	0.15
ENSMUSG00000035829	Ppp1r26	protein phosphatase 1, regulatory subunit 26 [Source:MGI Symbol;Acc:MGI:2685193]	0.156	-2.67847	3.82677e-06	5.35111e-05	yes	down	83.93	111.12	111.96	4.59	42.59	28.8	102.337	25.3267
ENSMUSG00000110369	Gm45349	predicted gene 45349 [Source:MGI Symbol;Acc:MGI:5791185]	0.227	-2.14016	3.88194e-06	5.41965e-05	yes	down	8.17	10.43	9.03	3.38	1.14	1.49	9.21	2.00333
ENSMUSG00000101800	Rnf170-ps	ring finger protein 170, pseudogene [Source:MGI Symbol;Acc:MGI:3645710]	2.907	1.53973	3.95089e-06	5.51155e-05	yes	up	0.91	0.93	1.63	3.18	3.03	2.3	1.15667	2.83667
ENSMUSG00000055053	Nfic	nuclear factor I/C [Source:MGI Symbol;Acc:MGI:109591]	0.26	-1.94479	4.00231e-06	5.57447e-05	yes	down	171.61	140	135.87	51.66	50.47	72.88	149.16	58.3367
ENSMUSG00000056832	Ttc26	tetratricopeptide repeat domain 26 [Source:MGI Symbol;Acc:MGI:2444853]	0.248	-2.01273	4.13219e-06	5.74175e-05	yes	down	140.18	93.53	92.58	24.16	34.84	29.89	108.763	29.63
ENSMUSG00000068117	Mei1	meiotic double-stranded break formation protein 1 [Source:MGI Symbol;Acc:MGI:3028590]	0.065	-3.94023	4.15301e-06	5.75643e-05	yes	down	0.41	0.95	0.62	0.04	0.02	0.06	0.66	0.04
ENSMUSG00000008348	Ubc	ubiquitin C [Source:MGI Symbol;Acc:MGI:98889]	0.386	-1.3748	4.15581e-06	5.75643e-05	yes	down	102.76	44.27	56.04	20.17	18.66	27.74	67.69	22.19
ENSMUSG00000026173	Plcd4	phospholipase C, delta 4 [Source:MGI Symbol;Acc:MGI:107469]	0.238	-2.07282	4.20817e-06	5.81811e-05	yes	down	90.04	95.09	109.35	38.79	40.7	30.33	98.16	36.6067
ENSMUSG00000020459	Mtif2	mitochondrial translational initiation factor 2 [Source:MGI Symbol;Acc:MGI:1924034]	0.472	-1.08398	4.20904e-06	5.81811e-05	yes	down	14.17	17.37	16.51	7.78	6.78	6.3	16.0167	6.95333
ENSMUSG00000004633	Chn2	chimerin 2 [Source:MGI Symbol;Acc:MGI:1917243]	2.383	1.25277	4.24632e-06	5.86337e-05	yes	up	3.78	1.59	3.05	4.55	4.27	4.37	2.80667	4.39667
ENSMUSG00000021102	Glrx5	glutaredoxin 5 [Source:MGI Symbol;Acc:MGI:1920296]	0.466	-1.1026	4.27477e-06	5.89804e-05	yes	down	49.02	29.84	35.49	16.48	15.73	16.44	38.1167	16.2167
ENSMUSG00000042616	Oscp1	organic solute carrier partner 1 [Source:MGI Symbol;Acc:MGI:1916308]	0.305	-1.71491	4.35024e-06	5.99748e-05	yes	down	775.65	451.3	512.64	164.29	321.7	448.35	579.863	311.447
ENSMUSG00000028082	Sh3d19	SH3 domain protein D19 [Source:MGI Symbol;Acc:MGI:1350923]	0.487	-1.0388	4.46309e-06	6.14517e-05	yes	down	112.82	141.84	98.25	36.67	23.47	34.27	117.637	31.47
ENSMUSG00000040940	Arhgef1	Rho guanine nucleotide exchange factor (GEF) 1 [Source:MGI Symbol;Acc:MGI:1353510]	0.428	-1.22411	4.46434e-06	6.14517e-05	yes	down	717.08	945.12	852.92	807.75	443.51	529.91	838.373	593.723
ENSMUSG00000003559	As3mt	arsenite methyltransferase [Source:MGI Symbol;Acc:MGI:1929882]	0.184	-2.44466	4.47647e-06	6.15707e-05	yes	down	21.57	11.08	7.26	2.44	1.61	2.5	13.3033	2.18333
ENSMUSG00000034467	Dynlrb2	dynein light chain roadblock-type 2 [Source:MGI Symbol;Acc:MGI:1922715]	0.01	-6.57801	4.49276e-06	6.16985e-05	yes	down	3.85	4.47	2.72	0	0	0	3.68	0
ENSMUSG00000029145	Eif2b4	eukaryotic translation initiation factor 2B, subunit 4 delta [Source:MGI Symbol;Acc:MGI:95300]	0.405	-1.30277	4.53775e-06	6.22678e-05	yes	down	96.26	133.85	85.2	45.89	10.74	22.42	105.103	26.35
ENSMUSG00000022337	Emc2	ER membrane protein complex subunit 2 [Source:MGI Symbol;Acc:MGI:1913986]	2.014	1.01006	4.62687e-06	6.33921e-05	yes	up	11.04	13.24	13.66	23.29	22.61	21.01	12.6467	22.3033
ENSMUSG00000025204	Ndufb8	NADH:ubiquinone oxidoreductase subunit B8 [Source:MGI Symbol;Acc:MGI:1914514]	0.489	-1.03315	4.63918e-06	6.35115e-05	yes	down	390.73	364.11	305.07	134.27	129.87	183.62	353.303	149.253
ENSMUSG00000019158	Tmem160	transmembrane protein 160 [Source:MGI Symbol;Acc:MGI:1916344]	0.115	-3.12291	4.69948e-06	6.4287e-05	yes	down	4.97	2.71	5.19	0.5	0.1	0.68	4.29	0.426667
ENSMUSG00000055446	A630091E08Rik	RIKEN cDNA A630091E08 gene [Source:MGI Symbol;Acc:MGI:2442837]	0.362	-1.46414	4.72456e-06	6.458e-05	yes	down	415.16	684.41	549.26	298.32	357.87	383.1	549.61	346.43
ENSMUSG00000022962	Gart	phosphoribosylglycinamide formyltransferase [Source:MGI Symbol;Acc:MGI:95654]	0.301	-1.73205	4.77881e-06	6.52709e-05	yes	down	376.03	279.75	294.82	125.36	116.21	196.48	316.867	146.017
ENSMUSG00000097530	Kansl2-ps	KAT8 regulatory NSL complex subunit 2, pseudogene [Source:MGI Symbol;Acc:MGI:3648525]	14.886	3.89588	4.79362e-06	6.54225e-05	yes	up	0	0.17	0.09	1.25	0.56	2.21	0.0866667	1.34
ENSMUSG00000060121	Gemin2	gem nuclear organelle associated protein 2 [Source:MGI Symbol;Acc:MGI:1913853]	0.41	-1.2876	4.80918e-06	6.55334e-05	yes	down	480.7	621.65	692.97	585.93	470.13	437.08	598.44	497.713
ENSMUSG00000041351	Rap1gap	Rap1 GTPase-activating protein [Source:MGI Symbol;Acc:MGI:109338]	0.255	-1.96959	4.8347e-06	6.58303e-05	yes	down	131.3	187.37	171.42	122.32	44.63	80.9	163.363	82.6167
ENSMUSG00000029442	Wdr66	WD repeat domain 66 [Source:MGI Symbol;Acc:MGI:1918495]	0.381	-1.39244	4.86331e-06	6.61688e-05	yes	down	332.39	698.26	623.65	568.31	313.74	457.44	551.433	446.497
ENSMUSG00000068587	Mgam	maltase-glucoamylase [Source:MGI Symbol;Acc:MGI:1203495]	0.217	-2.20421	4.89422e-06	6.65381e-05	yes	down	128.05	91.11	59.12	20.45	7.43	3.41	92.76	10.43
ENSMUSG00000111045	Gm47598	predicted gene, 47598 [Source:MGI Symbol;Acc:MGI:6096649]	0.433	-1.20863	4.99884e-06	6.79079e-05	yes	down	7.64	7.04	6.13	2.2	2.49	2.94	6.93667	2.54333
ENSMUSG00000060743	H3f3a	H3.3 histone A [Source:MGI Symbol;Acc:MGI:1097686]	0.426	-1.22944	5.0446e-06	6.84242e-05	yes	down	2726.49	3437.09	2003.99	910.35	920.72	1270.92	2722.52	1034
ENSMUSG00000039956	Mrap	melanocortin 2 receptor accessory protein [Source:MGI Symbol;Acc:MGI:1924287]	0.457	-1.13089	5.07943e-06	6.87379e-05	yes	down	75.92	87.22	85	33.53	27.61	29.92	82.7133	30.3533
ENSMUSG00000103628	Gm37361	predicted gene, 37361 [Source:MGI Symbol;Acc:MGI:5610589]	0.415	-1.2705	5.11918e-06	6.92228e-05	yes	down	37.69	25	19.29	9.41	9.99	10.11	27.3267	9.83667
ENSMUSG00000062582	Rpl30-ps8	ribosomal protein L30, pseudogene 8 [Source:MGI Symbol;Acc:MGI:3643509]	0.162	-2.62194	5.15532e-06	6.96581e-05	yes	down	14.65	16.64	16.23	3.05	4.08	1.58	15.84	2.90333
ENSMUSG00000019179	Mdh2	malate dehydrogenase 2, NAD (mitochondrial) [Source:MGI Symbol;Acc:MGI:97050]	0.252	-1.99094	5.16828e-06	6.97796e-05	yes	down	6.22	2.73	4.19	1.24	1.03	0.68	4.38	0.983333
ENSMUSG00000003184	Irf3	interferon regulatory factor 3 [Source:MGI Symbol;Acc:MGI:1859179]	0.234	-2.09557	5.22397e-06	7.03699e-05	yes	down	132.36	180.18	140.47	18.7	111.63	1.12	151.003	43.8167
ENSMUSG00000024731	Ms4a10	membrane-spanning 4-domains, subfamily A, member 10 [Source:MGI Symbol;Acc:MGI:1917076]	0.226	-2.1428	5.23903e-06	7.0519e-05	yes	down	10.99	8.61	6.1	1.61	1.08	2.08	8.56667	1.59
ENSMUSG00000111423	Dppa5c	developmental pluripotency associated 5C [Source:MGI Symbol;Acc:MGI:3765342]	0.11	-3.18493	5.28852e-06	7.10224e-05	yes	down	7.72	4.81	13.04	1	0.29	1.48	8.52333	0.923333
ENSMUSG00000102416	4933424G06Rik	RIKEN cDNA 4933424G06 gene [Source:MGI Symbol;Acc:MGI:1918416]	0.379	-1.39853	5.31326e-06	7.13004e-05	yes	down	16.61	11.93	14.48	5.76	4.77	4.14	14.34	4.89
ENSMUSG00000020744	Slc25a19	solute carrier family 25 (mitochondrial thiamine pyrophosphate carrier), member 19 [Source:MGI Symbol;Acc:MGI:1914533]	0.377	-1.40635	5.33843e-06	7.15837e-05	yes	down	11.6	4.88	12.36	3.35	2.43	3.02	9.61333	2.93333
ENSMUSG00000028405	Aco1	aconitase 1 [Source:MGI Symbol;Acc:MGI:87879]	0.313	-1.67555	5.38507e-06	7.21543e-05	yes	down	2.61	1.5	2.54	0.67	0.48	0.31	2.21667	0.486667
ENSMUSG00000116114	Gm35853	predicted gene, 35853 [Source:MGI Symbol;Acc:MGI:5595012]	0.336	-1.57198	5.43373e-06	7.26957e-05	yes	down	3.1	2.27	3.81	1.61	0.85	1.46	3.06	1.30667
ENSMUSG00000031293	Rs1	retinoschisis (X-linked, juvenile) 1 (human) [Source:MGI Symbol;Acc:MGI:1336189]	0.294	-1.76436	5.61674e-06	7.50303e-05	yes	down	105.89	149.09	81.84	47.51	57.41	50.28	112.273	51.7333
ENSMUSG00000034274	Thoc5	THO complex 5 [Source:MGI Symbol;Acc:MGI:1351333]	0.355	-1.49448	5.62151e-06	7.50371e-05	yes	down	345.12	345.28	379.72	261.36	68.62	215.15	356.707	181.71
ENSMUSG00000030127	Cops7a	COP9 signalosome subunit 7A [Source:MGI Symbol;Acc:MGI:1349400]	0.318	-1.65275	5.64958e-06	7.53548e-05	yes	down	14.63	4.8	14.93	2.63	3.64	4.15	11.4533	3.47333
ENSMUSG00000047921	Trappc9	trafficking protein particle complex 9 [Source:MGI Symbol;Acc:MGI:1923760]	0.471	-1.08527	5.66088e-06	7.54485e-05	yes	down	292.38	246.06	200.61	78.9	65.74	122.01	246.35	88.8833
ENSMUSG00000029674	Limk1	LIM-domain containing, protein kinase [Source:MGI Symbol;Acc:MGI:104572]	0.318	-1.65422	5.78042e-06	7.68674e-05	yes	down	293.9	302.73	175.38	90.59	126.22	131.98	257.337	116.263
ENSMUSG00000042271	Nxt2	nuclear transport factor 2-like export factor 2 [Source:MGI Symbol;Acc:MGI:2147914]	2.191	1.13137	5.80345e-06	7.71154e-05	yes	up	21.07	18.41	12.36	33.42	31.9	32.7	17.28	32.6733
ENSMUSG00000028702	Rad54l	RAD54 like (S. cerevisiae) [Source:MGI Symbol;Acc:MGI:894697]	0.418	-1.26001	5.8645e-06	7.7868e-05	yes	down	18.64	17.36	14.42	5.53	5.11	7.96	16.8067	6.2
ENSMUSG00000021977	1700129C05Rik	RIKEN cDNA 1700129C05 gene [Source:MGI Symbol;Acc:MGI:1915182]	0.198	-2.33778	5.90519e-06	7.82904e-05	yes	down	28.22	19.73	21.82	7.29	1.69	6.34	23.2567	5.10667
ENSMUSG00000020839	Tmigd1	transmembrane and immunoglobulin domain containing 1 [Source:MGI Symbol;Acc:MGI:1913851]	0.326	-1.61559	6.00383e-06	7.95383e-05	yes	down	200.6	206.04	160.53	119.98	81.51	138.33	189.057	113.273
ENSMUSG00000113368	Gm10054	predicted gene 10054 [Source:MGI Symbol;Acc:MGI:3708564]	0.463	-1.11024	6.05729e-06	8.01864e-05	yes	down	22.82	33.29	23.96	12.2	9.57	12.11	26.69	11.2933
ENSMUSG00000056602	Fry	FRY microtubule binding protein [Source:MGI Symbol;Acc:MGI:2443895]	0.475	-1.07253	6.09976e-06	8.06275e-05	yes	down	124.51	131.09	97.48	44.47	50.89	71.99	117.693	55.7833
ENSMUSG00000051343	Rab11fip5	RAB11 family interacting protein 5 (class I) [Source:MGI Symbol;Acc:MGI:1098586]	0.26	-1.9451	6.13111e-06	8.09811e-05	yes	down	41.7	35.72	13.35	12.47	10.54	11.09	30.2567	11.3667
ENSMUSG00000058063	Trim31	tripartite motif-containing 31 [Source:MGI Symbol;Acc:MGI:2385051]	0.21	-2.24943	6.34349e-06	8.3661e-05	yes	down	3.84	1.08	2.58	0.55	0.36	0.41	2.5	0.44
ENSMUSG00000031516	Dctn6	dynactin 6 [Source:MGI Symbol;Acc:MGI:1343154]	2.369	1.24449	6.42514e-06	8.46745e-05	yes	up	8.84	7.16	6.77	20.94	17.32	13.65	7.59	17.3033
ENSMUSG00000030322	Mbd4	methyl-CpG binding domain protein 4 [Source:MGI Symbol;Acc:MGI:1333850]	0.426	-1.2297	6.48736e-06	8.53669e-05	yes	down	450.59	363.83	232.35	92.62	131.48	142.39	348.923	122.163
ENSMUSG00000073765	Gm12863	predicted gene 12863 [Source:MGI Symbol;Acc:MGI:3651212]	0.317	-1.65805	6.53607e-06	8.58157e-05	yes	down	9.62	14.14	12.97	3.71	3.25	2.19	12.2433	3.05
ENSMUSG00000075327	Zbtb2	zinc finger and BTB domain containing 2 [Source:MGI Symbol;Acc:MGI:2685949]	0.472	-1.08184	6.56792e-06	8.61697e-05	yes	down	5.72	7.02	7.54	3.05	2.45	2.51	6.76	2.67
ENSMUSG00000032299	Commd4	COMM domain containing 4 [Source:MGI Symbol;Acc:MGI:1913449]	0.079	-3.66485	6.60566e-06	8.66005e-05	yes	down	10.43	1.91	4.02	0	0.19	0.79	5.45333	0.326667
ENSMUSG00000074928	Krtap14	keratin associated protein 14 [Source:MGI Symbol;Acc:MGI:1346079]	0.261	-1.936	6.65378e-06	8.71018e-05	yes	down	7.69	6.41	6.51	2.21	0.84	1.88	6.87	1.64333
ENSMUSG00000037731	Themis2	thymocyte selection associated family member 2 [Source:MGI Symbol;Acc:MGI:2446213]	0.37	-1.43543	6.86263e-06	8.97025e-05	yes	down	3644.46	2506.22	1626.79	1303.23	2360.33	1917.98	2592.49	1860.51
ENSMUSG00000028681	Ptch2	patched 2 [Source:MGI Symbol;Acc:MGI:1095405]	0.315	-1.66664	6.88059e-06	8.98707e-05	yes	down	491.39	382.42	228.77	150.03	228.39	226.25	367.527	201.557
ENSMUSG00000055799	Tcf7l1	transcription factor 7 like 1 (T cell specific, HMG box) [Source:MGI Symbol;Acc:MGI:1202876]	0.411	-1.28239	6.91541e-06	9.01252e-05	yes	down	97.16	114.89	74.15	27.18	33.67	44.69	95.4	35.18
ENSMUSG00000053964	Lgals4	lectin, galactose binding, soluble 4 [Source:MGI Symbol;Acc:MGI:107536]	0.377	-1.40562	6.97066e-06	9.06836e-05	yes	down	391.48	402.56	397.3	200.57	208.14	328.86	397.113	245.857
ENSMUSG00000097125	Gm26885	predicted gene, 26885 [Source:MGI Symbol;Acc:MGI:5477379]	0.293	-1.76878	6.97289e-06	9.06836e-05	yes	down	97.26	118.36	69.32	59.07	22.13	36.23	94.98	39.1433
ENSMUSG00000007987	Ift22	intraflagellar transport 22 [Source:MGI Symbol;Acc:MGI:1914536]	0.325	-1.61944	6.97671e-06	9.06836e-05	yes	down	9.86	7.62	5.29	1.61	0.96	1.26	7.59	1.27667
ENSMUSG00000076581	Igkv8-26	immunoglobulin kappa variable 8-26 [Source:MGI Symbol;Acc:MGI:4439869]	0.181	-2.46658	7.01874e-06	9.11351e-05	yes	down	16.82	13.86	7.22	2.49	0.58	3.26	12.6333	2.11
ENSMUSG00000073478	D730003I15Rik	RIKEN cDNA D730003I15 gene [Source:MGI Symbol;Acc:MGI:1925971]	0.014	-6.11792	7.05586e-06	9.14975e-05	yes	down	4.6	2.12	3.15	0.12	0	0	3.29	0.04
ENSMUSG00000052336	Cx3cr1	chemokine (C-X3-C motif) receptor 1 [Source:MGI Symbol;Acc:MGI:1333815]	0.282	-1.82488	7.0581e-06	9.14975e-05	yes	down	24.89	25.64	18.15	3.29	7.04	8.14	22.8933	6.15667
ENSMUSG00000000399	Ndufa9	NADH:ubiquinone oxidoreductase subunit A9 [Source:MGI Symbol;Acc:MGI:1913358]	0.343	-1.54277	7.06222e-06	9.14975e-05	yes	down	25.75	15.01	12.98	5.89	5.38	7.58	17.9133	6.28333
ENSMUSG00000000731	Aire	autoimmune regulator (autoimmune polyendocrinopathy candidiasis ectodermal dystrophy) [Source:MGI Symbol;Acc:MGI:1338803]	0.258	-1.95477	7.08923e-06	9.178e-05	yes	down	6.61	2.55	6.66	0.58	1.46	1.35	5.27333	1.13
ENSMUSG00000037315	Jade3	jade family PHD finger 3 [Source:MGI Symbol;Acc:MGI:2148019]	0.184	-2.43903	7.1184e-06	9.20901e-05	yes	down	30.71	73.05	31.17	6.97	3.99	13.69	44.9767	8.21667
ENSMUSG00000022674	Ube2v2	ubiquitin-conjugating enzyme E2 variant 2 [Source:MGI Symbol;Acc:MGI:1917870]	0.482	-1.0535	7.19934e-06	9.30688e-05	yes	down	463.25	525.35	411.05	144.58	158.21	122.89	466.55	141.893
ENSMUSG00000053420	Gm4792	predicted gene 4792 [Source:MGI Symbol;Acc:MGI:3648918]	0.115	-3.12454	7.23871e-06	9.35093e-05	yes	down	8.9	13.38	7.27	1.08	1.03	1.94	9.85	1.35
ENSMUSG00000017664	Slc35c2	solute carrier family 35, member C2 [Source:MGI Symbol;Acc:MGI:2385166]	0.212	-2.23986	7.27468e-06	9.39051e-05	yes	down	4.72	2.48	4.87	1.27	1.03	0.6	4.02333	0.966667
ENSMUSG00000041119	Pde9a	phosphodiesterase 9A [Source:MGI Symbol;Acc:MGI:1277179]	0.292	-1.77575	7.30211e-06	9.41903e-05	yes	down	19.55	13.45	15.73	3.08	5.36	2.84	16.2433	3.76
ENSMUSG00000082848	Gm16066	predicted gene 16066 [Source:MGI Symbol;Acc:MGI:3801953]	0.26	-1.94435	7.41677e-06	9.53902e-05	yes	down	103.12	92.18	68.76	21.99	28.73	41.61	88.02	30.7767
ENSMUSG00000057132	Rpgrip1	retinitis pigmentosa GTPase regulator interacting protein 1 [Source:MGI Symbol;Acc:MGI:1932134]	0.232	-2.10636	7.61243e-06	9.76258e-05	yes	down	98.86	111.97	57.13	32.05	14.26	36.31	89.32	27.54
ENSMUSG00000028884	Rpa2	replication protein A2 [Source:MGI Symbol;Acc:MGI:1339939]	0.46	-1.12022	7.75004e-06	9.91701e-05	yes	down	1742.29	1433.56	1100.04	855.77	976.18	1072.34	1425.3	968.097
ENSMUSG00000028779	Pef1	penta-EF hand domain containing 1 [Source:MGI Symbol;Acc:MGI:1915148]	0.224	-2.16044	7.7602e-06	9.92281e-05	yes	down	13.33	5.18	12.15	2.53	1.61	0.68	10.22	1.60667
ENSMUSG00000049775	Tmsb4x	thymosin, beta 4, X chromosome [Source:MGI Symbol;Acc:MGI:99510]	11.134	3.47686	7.88682e-06	0.000100774	yes	up	0.33	1.1	0.85	4.67	1.12	17	0.76	7.59667
ENSMUSG00000015405	Ace2	angiotensin I converting enzyme (peptidyl-dipeptidase A) 2 [Source:MGI Symbol;Acc:MGI:1917258]	0.397	-1.33176	7.89941e-06	0.000100862	yes	down	328.21	241.36	223.04	170.93	153.81	187.6	264.203	170.78
ENSMUSG00000027488	Snta1	syntrophin, acidic 1 [Source:MGI Symbol;Acc:MGI:101772]	0.43	-1.21794	7.96099e-06	0.000101575	yes	down	71.13	44.37	67.83	49.19	22.84	22.75	61.11	31.5933
ENSMUSG00000060261	Gtf2i	general transcription factor II I [Source:MGI Symbol;Acc:MGI:1202722]	0.455	-1.13735	7.98709e-06	0.000101834	yes	down	489.16	270.01	338.18	208.74	234.72	237.18	365.783	226.88
ENSMUSG00000018927	Ccl6	chemokine (C-C motif) ligand 6 [Source:MGI Symbol;Acc:MGI:98263]	8.82	3.1407	8.15289e-06	0.000103873	yes	up	0.54	1.63	0.54	2.52	2.12	11.06	0.903333	5.23333
ENSMUSG00000033557	Fam20b	FAM20B, glycosaminoglycan xylosylkinase [Source:MGI Symbol;Acc:MGI:2443990]	0.301	-1.73	8.16429e-06	0.000103943	yes	down	160.76	143.76	106.36	72.08	85.92	97.32	136.96	85.1067
ENSMUSG00000029093	Sorcs2	sortilin-related VPS10 domain containing receptor 2 [Source:MGI Symbol;Acc:MGI:1932289]	2.302	1.20277	8.18028e-06	0.000104071	yes	up	5.37	4	8.01	10.55	10.29	12.89	5.79333	11.2433
ENSMUSG00000031392	Irak1	interleukin-1 receptor-associated kinase 1 [Source:MGI Symbol;Acc:MGI:107420]	0.479	-1.06083	8.21088e-06	0.000104385	yes	down	9.51	8.26	9.66	3.14	3.4	4.36	9.14333	3.63333
ENSMUSG00000036199	Ndufa13	NADH:ubiquinone oxidoreductase subunit A13 [Source:MGI Symbol;Acc:MGI:1914434]	0.462	-1.11539	8.27667e-06	0.000105146	yes	down	57.35	69.04	51.9	23.55	19.79	25.37	59.43	22.9033
ENSMUSG00000086867	Gm4577	predicted gene 4577 [Source:MGI Symbol;Acc:MGI:3782760]	0.117	-3.09576	8.30408e-06	0.000105418	yes	down	10.66	5.16	5.52	0.36	0.6	1.04	7.11333	0.666667
ENSMUSG00000020385	Clk4	CDC like kinase 4 [Source:MGI Symbol;Acc:MGI:1098551]	2.695	1.43044	8.4924e-06	0.000107654	yes	up	2.62	3.6	2.47	7.43	6.78	6.62	2.89667	6.94333
ENSMUSG00000084119	Gm12351	predicted gene 12351 [Source:MGI Symbol;Acc:MGI:3650346]	0.046	-4.43124	8.58109e-06	0.000108544	yes	down	3.42	6.81	3.36	0.15	0.45	0	4.53	0.2
ENSMUSG00000111598	Gm47095	predicted gene, 47095 [Source:MGI Symbol;Acc:MGI:6095827]	0.273	-1.8738	8.60239e-06	0.000108658	yes	down	156.2	230.06	151.21	134.78	52.32	93.29	179.157	93.4633
ENSMUSG00000031390	Avpr2	arginine vasopressin receptor 2 [Source:MGI Symbol;Acc:MGI:88123]	0.256	-1.9661	8.61552e-06	0.000108745	yes	down	110.81	78.9	89.52	45.59	40.63	41.49	93.0767	42.57
ENSMUSG00000064363	mt-Nd4	mitochondrially encoded NADH dehydrogenase 4 [Source:MGI Symbol;Acc:MGI:102498]	2.137	1.0953	8.76786e-06	0.000110589	yes	up	967.76	1724.13	1477.04	2697.08	3011.79	2126.85	1389.64	2611.91
ENSMUSG00000096365	Olfr1463	olfactory receptor 1463 [Source:MGI Symbol;Acc:MGI:3031297]	2.04	1.02828	8.82605e-06	0.000111165	yes	up	16.73	13.53	12.51	25.82	23.1	19.74	14.2567	22.8867
ENSMUSG00000028634	Hivep3	human immunodeficiency virus type I enhancer binding protein 3 [Source:MGI Symbol;Acc:MGI:106589]	0.376	-1.41006	8.82612e-06	0.000111165	yes	down	229.54	219.46	141.78	62.04	50.43	99.12	196.927	70.53
ENSMUSG00000022748	Cmss1	cms small ribosomal subunit 1 [Source:MGI Symbol;Acc:MGI:1913747]	0.362	-1.46478	8.95604e-06	0.00011264	yes	down	468.35	155.3	630.91	107.36	151.36	148.22	418.187	135.647
ENSMUSG00000051118	Olfr77	olfactory receptor 77 [Source:MGI Symbol;Acc:MGI:2153206]	0.079	-3.65329	8.98386e-06	0.00011291	yes	down	0.24	0.15	0.23	0.02	0	0.02	0.206667	0.0133333
ENSMUSG00000058626	Capn11	calpain 11 [Source:MGI Symbol;Acc:MGI:1352490]	0.244	-2.03416	9.00793e-06	0.000113132	yes	down	24.25	35.46	14.65	3.09	4.37	6.97	24.7867	4.81
ENSMUSG00000052909	Gm9894	predicted gene 9894 [Source:MGI Symbol;Acc:MGI:3642213]	0.352	-1.50608	9.05376e-06	0.000113626	yes	down	4.03	4.8	4.52	0.78	1.46	1.73	4.45	1.32333
ENSMUSG00000106538	Gm30301	predicted gene, 30301 [Source:MGI Symbol;Acc:MGI:5589460]	0.431	-1.21282	9.07473e-06	0.000113758	yes	down	27.74	26.28	23.13	10.06	8.83	8.72	25.7167	9.20333
ENSMUSG00000028622	Mrpl37	mitochondrial ribosomal protein L37 [Source:MGI Symbol;Acc:MGI:1926268]	0.388	-1.36599	9.07715e-06	0.000113758	yes	down	19.89	7.95	16.86	5.09	5.43	4.18	14.9	4.9
ENSMUSG00000029338	Antxr2	anthrax toxin receptor 2 [Source:MGI Symbol;Acc:MGI:1919164]	2.437	1.28499	9.12362e-06	0.000114259	yes	up	2.02	1.46	2.84	6.04	3.87	3.44	2.10667	4.45
ENSMUSG00000058254	Tspan7	tetraspanin 7 [Source:MGI Symbol;Acc:MGI:1298407]	0.136	-2.87407	9.20741e-06	0.0001151	yes	down	1.69	1.22	1.04	0.08	0.09	0.3	1.31667	0.156667
ENSMUSG00000026922	Agpat2	1-acylglycerol-3-phosphate O-acyltransferase 2 (lysophosphatidic acid acyltransferase, beta) [Source:MGI Symbol;Acc:MGI:1914762]	0.175	-2.51051	9.21036e-06	0.0001151	yes	down	6.73	1.36	4.1	0.65	0.65	0.6	4.06333	0.633333
ENSMUSG00000038009	Dnajc22	DnaJ heat shock protein family (Hsp40) member C22 [Source:MGI Symbol;Acc:MGI:1920028]	0.344	-1.54023	9.26704e-06	0.000115726	yes	down	78.59	74.59	64.67	18.37	27.11	38.56	72.6167	28.0133
ENSMUSG00000021963	Sap18	Sin3-associated polypeptide 18 [Source:MGI Symbol;Acc:MGI:1277978]	2.229	1.15613	9.4596e-06	0.000117881	yes	up	5.32	21.9	2.94	7.44	8.75	5.82	10.0533	7.33667
ENSMUSG00000096617	Gm5559	predicted gene 5559 [Source:MGI Symbol;Acc:MGI:3779498]	0.011	-6.44848	9.72907e-06	0.000120982	yes	down	1.11	1.77	1.12	0	0	0	1.33333	0
ENSMUSG00000017765	Slc12a4	solute carrier family 12, member 4 [Source:MGI Symbol;Acc:MGI:1309465]	0.094	-3.40658	9.77697e-06	0.000121492	yes	down	8.04	24.21	10.25	2.82	1.47	0.43	14.1667	1.57333
ENSMUSG00000049339	Retreg2	reticulophagy regulator family member 2 [Source:MGI Symbol;Acc:MGI:2388278]	0.075	-3.73069	9.8364e-06	0.000122066	yes	down	0.77	0.76	0.93	0.07	0.05	0.03	0.82	0.05
ENSMUSG00000025648	Pfkfb4	6-phosphofructo-2-kinase/fructose-2,6-biphosphatase 4 [Source:MGI Symbol;Acc:MGI:2687284]	0.156	-2.67657	9.83702e-06	0.000122066	yes	down	28.71	37.96	24.58	1.7	9.24	6.64	30.4167	5.86
ENSMUSG00000039221	Rpl22l1	ribosomal protein L22 like 1 [Source:MGI Symbol;Acc:MGI:1915278]	0.216	-2.2117	9.86707e-06	0.000122353	yes	down	13.63	8.49	11	2.28	1.3	3.32	11.04	2.3
ENSMUSG00000034584	Exph5	exophilin 5 [Source:MGI Symbol;Acc:MGI:2443248]	0.262	-1.93464	9.99451e-06	0.000123846	yes	down	7.24	4.9	7.41	0.84	1.58	3.59	6.51667	2.00333
ENSMUSG00000095545	Zfp969	zinc finger protein 969 [Source:MGI Symbol;Acc:MGI:3782422]	0.215	-2.21788	1.00401e-05	0.000124237	yes	down	26.44	27.17	17.32	5.08	2.26	1.47	23.6433	2.93667
ENSMUSG00000051373	Plpp7	phospholipid phosphatase 7 (inactive) [Source:MGI Symbol;Acc:MGI:2445183]	0.173	-2.52711	1.01327e-05	0.000125294	yes	down	5.27	1.48	3.42	0.34	0.35	0.78	3.39	0.49
ENSMUSG00000110824	Gm48677	predicted gene, 48677 [Source:MGI Symbol;Acc:MGI:6098297]	0.479	-1.06126	1.0163e-05	0.000125582	yes	down	36.86	23.15	28.5	11.08	12.18	10.45	29.5033	11.2367
ENSMUSG00000114417	Gm34586	predicted gene, 34586 [Source:MGI Symbol;Acc:MGI:5593745]	2.038	1.02681	1.02072e-05	0.000126011	yes	up	9.87	12.17	11.84	20.52	21.34	20.46	11.2933	20.7733
ENSMUSG00000075704	Txnrd2	thioredoxin reductase 2 [Source:MGI Symbol;Acc:MGI:1347023]	0.377	-1.40558	1.02174e-05	0.000126011	yes	down	145.45	140.95	103.92	66.66	52.03	76.27	130.107	64.9867
ENSMUSG00000024646	Cyb5a	cytochrome b5 type A (microsomal) [Source:MGI Symbol;Acc:MGI:1926952]	0.417	-1.26345	1.02193e-05	0.000126011	yes	down	95.56	48.17	48.83	23.98	21.56	26.26	64.1867	23.9333
ENSMUSG00000046808	Atp10d	ATPase, class V, type 10D [Source:MGI Symbol;Acc:MGI:2450125]	0.27	-1.88669	1.02362e-05	0.000126132	yes	down	109.34	99.41	152.04	53.55	28.02	59.11	120.263	46.8933
ENSMUSG00000024526	Cidea	cell death-inducing DNA fragmentation factor, alpha subunit-like effector A [Source:MGI Symbol;Acc:MGI:1270845]	0.304	-1.72002	1.0324e-05	0.000127125	yes	down	133.47	175.26	151.15	64.59	74.65	98.8	153.293	79.3467
ENSMUSG00000019054	Fis1	fission, mitochondrial 1 [Source:MGI Symbol;Acc:MGI:1913687]	0.44	-1.18344	1.03559e-05	0.00012734	yes	down	171.42	70.19	134.51	40.81	39.75	30.1	125.373	36.8867
ENSMUSG00000032845	Alpk2	alpha-kinase 2 [Source:MGI Symbol;Acc:MGI:2449492]	0.369	-1.43919	1.04623e-05	0.000128559	yes	down	1270.8	1066.83	734.08	336.16	655.64	625.56	1023.9	539.12
ENSMUSG00000060404	Olfr1369-ps1	olfactory receptor 1369, pseudogene 1 [Source:MGI Symbol;Acc:MGI:3031203]	0.119	-3.07544	1.07718e-05	0.000132177	yes	down	1.08	0.55	0.63	0.02	0.06	0.14	0.753333	0.0733333
ENSMUSG00000030079	Ruvbl1	RuvB-like protein 1 [Source:MGI Symbol;Acc:MGI:1928760]	0.495	-1.01516	1.07896e-05	0.000132304	yes	down	80.6	83.24	67.92	35.28	29.6	37.64	77.2533	34.1733
ENSMUSG00000020159	Gabrp	gamma-aminobutyric acid (GABA) A receptor, pi [Source:MGI Symbol;Acc:MGI:2387597]	2.287	1.19366	1.0852e-05	0.000132885	yes	up	10.6	4.89	6.19	14.36	15.46	14.56	7.22667	14.7933
ENSMUSG00000032384	Csnk1g1	casein kinase 1, gamma 1 [Source:MGI Symbol;Acc:MGI:2660884]	0.496	-1.01044	1.09431e-05	0.000133813	yes	down	2438.39	2444.41	1493.59	1166.92	1612.91	1071.82	2125.46	1283.88
ENSMUSG00000023353	Agap3	ArfGAP with GTPase domain, ankyrin repeat and PH domain 3 [Source:MGI Symbol;Acc:MGI:2183446]	0.316	-1.66209	1.09434e-05	0.000133813	yes	down	6.13	2.89	4.06	1.07	0.93	1.33	4.36	1.11
ENSMUSG00000084839	Gm14097	predicted gene 14097 [Source:MGI Symbol;Acc:MGI:3651729]	0.322	-1.63561	1.09556e-05	0.000133813	yes	down	6.4	6.05	7.75	2.45	2.36	1.83	6.73333	2.21333
ENSMUSG00000029468	P2rx7	purinergic receptor P2X, ligand-gated ion channel, 7 [Source:MGI Symbol;Acc:MGI:1339957]	0.281	-1.83184	1.09982e-05	0.000134208	yes	down	306.23	422.24	252.58	104.1	178.08	230.71	327.017	170.963
ENSMUSG00000004415	Col26a1	collagen, type XXVI, alpha 1 [Source:MGI Symbol;Acc:MGI:2155345]	0.224	-2.16129	1.10467e-05	0.000134522	yes	down	6.73	9.86	5.36	1.37	1.53	1.68	7.31667	1.52667
ENSMUSG00000034853	Acot11	acyl-CoA thioesterase 11 [Source:MGI Symbol;Acc:MGI:1913736]	0.155	-2.69018	1.11001e-05	0.000135078	yes	down	253.44	165.52	100.22	0.03	54.12	80.99	173.06	45.0467
ENSMUSG00000075002	Ftdc1	ferritin domain containing 1 [Source:MGI Symbol;Acc:MGI:2685659]	0.497	-1.00768	1.13355e-05	0.000137749	yes	down	460.59	582.75	462.1	260.1	266.48	169.89	501.813	232.157
ENSMUSG00000112505	Gm48610	predicted gene, 48610 [Source:MGI Symbol;Acc:MGI:6098196]	0.476	-1.07023	1.13622e-05	0.000137887	yes	down	765.53	629.45	532.01	275.04	331.33	385.89	642.33	330.753
ENSMUSG00000087260	Lamtor5	late endosomal/lysosomal adaptor, MAPK and MTOR activator 5 [Source:MGI Symbol;Acc:MGI:1915826]	0.48	-1.0576	1.15365e-05	0.000139809	yes	down	194.64	132.68	125.13	75.31	53.4	68.56	150.817	65.7567
ENSMUSG00000024181	Mrpl28	mitochondrial ribosomal protein L28 [Source:MGI Symbol;Acc:MGI:1915861]	0.355	-1.49261	1.1554e-05	0.000139925	yes	down	20.71	8.08	13.89	4.6	4.69	3.91	14.2267	4.4
ENSMUSG00000068749	Psma5	proteasome subunit alpha 5 [Source:MGI Symbol;Acc:MGI:1347009]	0.438	-1.19195	1.16579e-05	0.000141088	yes	down	187.32	218.32	134.72	62.86	58.24	87.84	180.12	69.6467
ENSMUSG00000117179	Gm49907	predicted gene, 49907 [Source:MGI Symbol;Acc:MGI:6270606]	0.28	-1.83771	1.16811e-05	0.00014127	yes	down	7.23	6.17	3.67	2.09	1.91	0.74	5.69	1.58
ENSMUSG00000040888	Gfer	growth factor, augmenter of liver regeneration [Source:MGI Symbol;Acc:MGI:107757]	0.379	-1.39947	1.18788e-05	0.000143367	yes	down	20.97	8.8	18.69	5.61	5.55	4.28	16.1533	5.14667
ENSMUSG00000046027	Stard5	StAR-related lipid transfer (START) domain containing 5 [Source:MGI Symbol;Acc:MGI:2156765]	0.473	-1.07879	1.19619e-05	0.000144271	yes	down	10.92	6.55	11.08	4.02	3.66	3.49	9.51667	3.72333
ENSMUSG00000060981	H4c8	H4 clustered histone 8 [Source:MGI Symbol;Acc:MGI:2448427]	0.095	-3.39942	1.22951e-05	0.000148087	yes	down	9.37	5.91	5.98	0.79	0.8	0.57	7.08667	0.72
ENSMUSG00000029394	Cdk2ap1	CDK2 (cyclin-dependent kinase 2)-associated protein 1 [Source:MGI Symbol;Acc:MGI:1202069]	0.303	-1.72044	1.23815e-05	0.000148964	yes	down	17.95	6.89	19.61	2.86	2.45	5.73	14.8167	3.68
ENSMUSG00000031818	Cox4i1	cytochrome c oxidase subunit 4I1 [Source:MGI Symbol;Acc:MGI:88473]	0.468	-1.09421	1.24207e-05	0.000149249	yes	down	63.7	39.88	44.72	21.59	18.82	22.8	49.4333	21.07
ENSMUSG00000100786	Gm28940	predicted gene 28940 [Source:MGI Symbol;Acc:MGI:5579646]	2.033	1.02374	1.25383e-05	0.0001504	yes	up	8.59	6.12	9.56	13.45	13.56	13.25	8.09	13.42
ENSMUSG00000025140	Pycr1	pyrroline-5-carboxylate reductase 1 [Source:MGI Symbol;Acc:MGI:2384795]	0.026	-5.28543	1.28167e-05	0.000153635	yes	down	1.76	0.97	1.59	0	0.08	0	1.44	0.0266667
ENSMUSG00000029380	Cxcl1	chemokine (C-X-C motif) ligand 1 [Source:MGI Symbol;Acc:MGI:108068]	310.094	8.27656	1.29873e-05	0.000155574	yes	up	0	0	0	2.86	0.63	7.35	0	3.61333
ENSMUSG00000021306	Gpr137b	G protein-coupled receptor 137B [Source:MGI Symbol;Acc:MGI:1891463]	0.412	-1.27926	1.30221e-05	0.000155885	yes	down	14.34	5.56	13.32	2.42	3.38	2.53	11.0733	2.77667
ENSMUSG00000086311	Gm12122	predicted gene 12122 [Source:MGI Symbol;Acc:MGI:3650741]	3.174	1.66638	1.31419e-05	0.000157105	yes	up	27.51	13.17	11.82	38.63	79.74	49.74	17.5	56.0367
ENSMUSG00000046337	Fam178b	family with sequence similarity 178, member B [Source:MGI Symbol;Acc:MGI:3026913]	0.483	-1.04966	1.3244e-05	0.000158101	yes	down	61.06	88.3	79.86	37.59	41.16	54.55	76.4067	44.4333
ENSMUSG00000028969	Cdk5	cyclin-dependent kinase 5 [Source:MGI Symbol;Acc:MGI:101765]	0.458	-1.12624	1.35387e-05	0.000161085	yes	down	14.19	9.01	13.97	4.77	4.28	3.86	12.39	4.30333
ENSMUSG00000000171	Sdhd	succinate dehydrogenase complex, subunit D, integral membrane protein [Source:MGI Symbol;Acc:MGI:1914175]	0.401	-1.31819	1.37435e-05	0.000163301	yes	down	13.85	28.34	26.46	9.22	8.45	6.67	22.8833	8.11333
ENSMUSG00000041650	Pcca	propionyl-Coenzyme A carboxylase, alpha polypeptide [Source:MGI Symbol;Acc:MGI:97499]	0.483	-1.04881	1.37933e-05	0.000163783	yes	down	39.43	26.69	27.9	12.35	11.12	11.14	31.34	11.5367
ENSMUSG00000026785	Pkn3	protein kinase N3 [Source:MGI Symbol;Acc:MGI:2388285]	0.454	-1.13895	1.38653e-05	0.000164526	yes	down	2320.57	1763.67	1381.02	706.63	832.18	1071.01	1821.75	869.94
ENSMUSG00000067713	Prkag1	protein kinase, AMP-activated, gamma 1 non-catalytic subunit [Source:MGI Symbol;Acc:MGI:108411]	0.323	-1.63261	1.39683e-05	0.000165638	yes	down	9.33	3.66	7.44	2.55	4.12	1.22	6.81	2.63
ENSMUSG00000030987	Stim1	stromal interaction molecule 1 [Source:MGI Symbol;Acc:MGI:107476]	0.277	-1.85165	1.40809e-05	0.000166628	yes	down	249.73	103.94	138.18	100.42	35.53	59.77	163.95	65.24
ENSMUSG00000115431	Gm3219	predicted pseudogene 3219 [Source:MGI Symbol;Acc:MGI:3781398]	0.364	-1.45937	1.40896e-05	0.000166628	yes	down	114.91	145.24	193.04	90.86	95.02	37.76	151.063	74.5467
ENSMUSG00000020226	Slc5a4b	solute carrier family 5 (neutral amino acid transporters, system A), member 4b [Source:MGI Symbol;Acc:MGI:1890478]	0.459	-1.12327	1.42505e-05	0.000168192	yes	down	1745.12	3185.15	2882.75	1540.53	1174.2	2601.23	2604.34	1771.99
ENSMUSG00000035007	Rundc1	RUN domain containing 1 [Source:MGI Symbol;Acc:MGI:2144506]	0.31	-1.68967	1.42764e-05	0.000168385	yes	down	284.78	450.14	253.77	268.41	182.23	205.44	329.563	218.693
ENSMUSG00000086477	Gm15506	predicted gene 15506 [Source:MGI Symbol;Acc:MGI:3782954]	2.293	1.19744	1.45125e-05	0.000170829	yes	up	3.72	3.15	4.52	9.49	9.13	8.37	3.79667	8.99667
ENSMUSG00000035835	Plppr3	phospholipid phosphatase related 3 [Source:MGI Symbol;Acc:MGI:2388640]	0.233	-2.10324	1.45127e-05	0.000170829	yes	down	182.81	214.76	129.71	50.21	60.38	112.37	175.76	74.32
ENSMUSG00000111646	Gm40621	predicted gene, 40621 [Source:MGI Symbol;Acc:MGI:5623506]	2.044	1.03145	1.51114e-05	0.000177403	yes	up	20.2	22.86	16.73	30.83	37.83	38.1	19.93	35.5867
ENSMUSG00000026810	Dpm2	dolichol-phosphate (beta-D) mannosyltransferase 2 [Source:MGI Symbol;Acc:MGI:1330238]	0.498	-1.00633	1.51568e-05	0.000177818	yes	down	80.07	54.37	54.8	32.81	26.71	25.08	63.08	28.2
ENSMUSG00000026154	Sdhaf4	succinate dehydrogenase complex assembly factor 4 [Source:MGI Symbol;Acc:MGI:1915252]	0.444	-1.17189	1.52789e-05	0.000179131	yes	down	599.17	711.92	496.51	220.53	187.33	330.75	602.533	246.203
ENSMUSG00000116295	Gm32885	predicted gene, 32885 [Source:MGI Symbol;Acc:MGI:5592044]	0.272	-1.87698	1.5525e-05	0.000181654	yes	down	12.92	12.03	10.42	2.18	3.48	3.52	11.79	3.06
ENSMUSG00000107304	Gm43775	predicted gene 43775 [Source:MGI Symbol;Acc:MGI:5663912]	0.369	-1.43993	1.55671e-05	0.000182026	yes	down	8.59	11.81	6.37	3.51	1.76	3.27	8.92333	2.84667
ENSMUSG00000028645	Slc2a1	solute carrier family 2 (facilitated glucose transporter), member 1 [Source:MGI Symbol;Acc:MGI:95755]	3.578	1.83897	1.56185e-05	0.000182505	yes	up	0.74	0.36	1.78	2.47	4.01	2.29	0.96	2.92333
ENSMUSG00000057417	Dcpp3	demilune cell and parotid protein 3 [Source:MGI Symbol;Acc:MGI:3646420]	0.015	-6.09926	1.57125e-05	0.000183482	yes	down	7.91	1.52	3.1	0	0	0.17	4.17667	0.0566667
ENSMUSG00000058618	Defa39	defensin, alpha, 39 [Source:MGI Symbol;Acc:MGI:3611585]	0.136	-2.87808	1.57806e-05	0.000184155	yes	down	5.68	5.35	4.74	1.38	0.41	0.43	5.25667	0.74
ENSMUSG00000037341	Slc9a7	solute carrier family 9 (sodium/hydrogen exchanger), member 7 [Source:MGI Symbol;Acc:MGI:2444530]	0.433	-1.20593	1.58093e-05	0.000184369	yes	down	493.13	447.34	394.56	211.91	286.77	338.85	445.01	279.177
ENSMUSG00000054206	Gzmm	granzyme M (lymphocyte met-ase 1) [Source:MGI Symbol;Acc:MGI:99549]	0.236	-2.08019	1.59666e-05	0.000185957	yes	down	146.93	102.73	91.81	92.03	36.52	22.23	113.823	50.26
ENSMUSG00000021514	Zfp369	zinc finger protein 369 [Source:MGI Symbol;Acc:MGI:2176229]	0.129	-2.95604	1.61112e-05	0.000187393	yes	down	25.04	14.11	10.25	0.94	2.46	2.74	16.4667	2.04667
ENSMUSG00000073991	Cnbd1	cyclic nucleotide binding domain containing 1 [Source:MGI Symbol;Acc:MGI:3650508]	0.206	-2.27673	1.65058e-05	0.000191352	yes	down	42.89	44.42	63.19	9.3	14.69	14.99	50.1667	12.9933
ENSMUSG00000104268	Gm37750	predicted gene, 37750 [Source:MGI Symbol;Acc:MGI:5610978]	0.255	-1.96953	1.65195e-05	0.000191385	yes	down	1899.62	1453.79	1069.75	603.62	796.02	1175.64	1474.39	858.427
ENSMUSG00000047415	Gpr68	G protein-coupled receptor 68 [Source:MGI Symbol;Acc:MGI:2441763]	0.242	-2.0469	1.67041e-05	0.000193269	yes	down	2.41	0.96	1.96	1.29	0.19	0.44	1.77667	0.64
ENSMUSG00000028937	Acot7	acyl-CoA thioesterase 7 [Source:MGI Symbol;Acc:MGI:1917275]	0.406	-1.29981	1.67946e-05	0.00019419	yes	down	725.67	1063.39	634.04	528.6	473.51	696.73	807.7	566.28
ENSMUSG00000112155	4930477N07Rik	RIKEN cDNA 4930477N07 gene [Source:MGI Symbol;Acc:MGI:1922155]	0.077	-3.70093	1.68905e-05	0.000195171	yes	down	3.59	3.75	2.31	0.31	0.26	0.24	3.21667	0.27
ENSMUSG00000073633	Fbxo36	F-box protein 36 [Source:MGI Symbol;Acc:MGI:1289192]	0.469	-1.09183	1.71784e-05	0.000198367	yes	down	63.53	65.55	51.05	26.04	23.71	27.93	60.0433	25.8933
ENSMUSG00000024225	Clps	colipase, pancreatic [Source:MGI Symbol;Acc:MGI:88421]	0.118	-3.08123	1.72004e-05	0.000198491	yes	down	5.67	8.12	5.36	0.95	0	1.22	6.38333	0.723333
ENSMUSG00000048621	Gm6377	predicted gene 6377 [Source:MGI Symbol;Acc:MGI:3647255]	2.025	1.01823	1.72988e-05	0.000199496	yes	up	7.24	6.19	5.05	11.36	10.51	10.15	6.16	10.6733
ENSMUSG00000027176	Cstf3	cleavage stimulation factor, 3' pre-RNA, subunit 3 [Source:MGI Symbol;Acc:MGI:1351825]	2.089	1.06305	1.73528e-05	0.000199669	yes	up	4.51	4.08	3.84	5.95	8.15	7.65	4.14333	7.25
ENSMUSG00000117426	Gm33055	predicted gene, 33055 [Source:MGI Symbol;Acc:MGI:5592214]	0.048	-4.39464	1.73591e-05	0.000199669	yes	down	15.23	6.53	7.13	1.46	0	0	9.63	0.486667
ENSMUSG00000036196	Slc26a8	solute carrier family 26, member 8 [Source:MGI Symbol;Acc:MGI:2385046]	0.323	-1.63203	1.76626e-05	0.000202895	yes	down	108.78	180.9	107.6	34.99	62.64	65.17	132.427	54.2667
ENSMUSG00000100589	4930533P14Rik	RIKEN cDNA 4930533P14 gene [Source:MGI Symbol;Acc:MGI:1922409]	0.27	-1.88889	1.81786e-05	0.000208416	yes	down	68.66	106.38	71.82	22.94	5.15	35.69	82.2867	21.26
ENSMUSG00000048007	Timm8a1	translocase of inner mitochondrial membrane 8A1 [Source:MGI Symbol;Acc:MGI:1353433]	2.523	1.33491	1.82698e-05	0.000209325	yes	up	3.2	2.86	4.91	9.45	8.97	5.35	3.65667	7.92333
ENSMUSG00000026969	Fam166a	family with sequence similarity 166, member A [Source:MGI Symbol;Acc:MGI:3605773]	0.368	-1.44048	1.83853e-05	0.000210511	yes	down	174.52	185.51	159.74	50.93	55.42	111.51	173.257	72.62
ENSMUSG00000022863	Btg3	BTG anti-proliferation factor 3 [Source:MGI Symbol;Acc:MGI:109532]	2.774	1.47187	1.85793e-05	0.000212595	yes	up	2.47	2.22	5.84	9.36	7.07	8.17	3.51	8.2
ENSMUSG00000046456	Tmem150b	transmembrane protein 150B [Source:MGI Symbol;Acc:MGI:2679718]	0.235	-2.08677	1.88403e-05	0.000215023	yes	down	52.53	51.51	40.39	9.35	15.4	20.87	48.1433	15.2067
ENSMUSG00000061132	Blnk	B cell linker [Source:MGI Symbol;Acc:MGI:96878]	0.28	-1.83415	1.8951e-05	0.000216146	yes	down	196.16	117.3	101.66	63.18	61.75	76.39	138.373	67.1067
ENSMUSG00000109640	Gm45413	predicted gene 45413 [Source:MGI Symbol;Acc:MGI:5791249]	0.239	-2.06488	1.90025e-05	0.000216454	yes	down	1.43	0.73	1.31	0.23	0.16	0.28	1.15667	0.223333
ENSMUSG00000032059	Alg9	asparagine-linked glycosylation 9 (alpha 1,2 mannosyltransferase) [Source:MGI Symbol;Acc:MGI:1924753]	0.473	-1.0811	1.90775e-05	0.000217028	yes	down	195.13	206.42	283.34	179.51	149.69	181.69	228.297	170.297
ENSMUSG00000050619	Zscan29	zinc finger SCAN domains 29 [Source:MGI Symbol;Acc:MGI:2139317]	2.63	1.39511	1.92702e-05	0.000218797	yes	up	0.84	0.55	1.18	1.8	1.56	1.27	0.856667	1.54333
ENSMUSG00000031189	Aff2	AF4/FMR2 family, member 2 [Source:MGI Symbol;Acc:MGI:1202294]	0.054	-4.21063	1.93295e-05	0.000219316	yes	down	25.14	17.96	11.64	1.52	0.02	1.51	18.2467	1.01667
ENSMUSG00000104781	Gm43303	predicted gene 43303 [Source:MGI Symbol;Acc:MGI:5663440]	0.324	-1.62549	1.94759e-05	0.000220493	yes	down	16.71	40.94	24.56	10.98	8.79	5.68	27.4033	8.48333
ENSMUSG00000090211	Gm16050	predicted gene 16050 [Source:MGI Symbol;Acc:MGI:3801837]	0.367	-1.44722	1.99717e-05	0.000225023	yes	down	4.13	3.26	3.06	0.9	1.31	1.07	3.48333	1.09333
ENSMUSG00000013539	Tango2	transport and golgi organization 2 [Source:MGI Symbol;Acc:MGI:101825]	0.344	-1.53906	2.00313e-05	0.000225551	yes	down	9.95	6.33	8.04	2.69	2.18	2.29	8.10667	2.38667
ENSMUSG00000043372	Hexim2	hexamethylene bis-acetamide inducible 2 [Source:MGI Symbol;Acc:MGI:1918309]	0.38	-1.39674	2.017e-05	0.000226682	yes	down	5.31	3.62	7	1.89	2.26	1.58	5.31	1.91
ENSMUSG00000097318	1700007L15Rik	RIKEN cDNA 1700007L15 gene [Source:MGI Symbol;Acc:MGI:1916581]	0.095	-3.39107	2.02709e-05	0.000227667	yes	down	5.29	3.08	3.11	0.14	0.54	0.34	3.82667	0.34
ENSMUSG00000087230	Mroh3	maestro heat-like repeat family member 3 [Source:MGI Symbol;Acc:MGI:1923672]	0.359	-1.47738	2.05705e-05	0.000230445	yes	down	43.79	47.69	34.35	15.73	34.73	30.24	41.9433	26.9
ENSMUSG00000008682	Rpl10	ribosomal protein L10 [Source:MGI Symbol;Acc:MGI:105943]	0.494	-1.01691	2.07307e-05	0.000231798	yes	down	213.1	117.02	153.34	64.95	63.94	81.09	161.153	69.9933
ENSMUSG00000039063	Echdc3	enoyl Coenzyme A hydratase domain containing 3 [Source:MGI Symbol;Acc:MGI:1915106]	2.099	1.06987	2.1138e-05	0.000236053	yes	up	6.75	6	9.62	16.9	11.76	12.67	7.45667	13.7767
ENSMUSG00000118209	Gm35438	predicted gene, 35438 [Source:MGI Symbol;Acc:MGI:5594597]	0.096	-3.38563	2.16821e-05	0.000241669	yes	down	3.75	3.79	2.3	0.66	0.62	0.34	3.28	0.54
ENSMUSG00000046991	Wdr27	WD repeat domain 27 [Source:MGI Symbol;Acc:MGI:1918932]	0.307	-1.70395	2.19647e-05	0.000244509	yes	down	159.78	66.32	86.43	18.35	24.3	15.16	104.177	19.27
ENSMUSG00000029103	Lrpap1	low density lipoprotein receptor-related protein associated protein 1 [Source:MGI Symbol;Acc:MGI:96829]	0.448	-1.15701	2.21093e-05	0.00024581	yes	down	327.14	364.63	231.15	112.39	152.69	171.82	307.64	145.633
ENSMUSG00000085891	Gm14634	predicted gene 14634 [Source:MGI Symbol;Acc:MGI:3705147]	0.27	-1.88956	2.24448e-05	0.000249382	yes	down	148.28	127.4	72.68	21.07	37.94	33.86	116.12	30.9567
ENSMUSG00000092470	Gm20518	predicted gene 20518 [Source:MGI Symbol;Acc:MGI:5141983]	0.337	-1.56715	2.27616e-05	0.000252581	yes	down	427.3	181.09	351.76	209.49	225.71	269.63	320.05	234.943
ENSMUSG00000059654	Reg1	regenerating islet-derived 1 [Source:MGI Symbol;Acc:MGI:97895]	0.262	-1.93485	2.29624e-05	0.000254491	yes	down	7.04	7.62	5.42	2.62	1.45	0.94	6.69333	1.67
ENSMUSG00000022091	Sorbs3	sorbin and SH3 domain containing 3 [Source:MGI Symbol;Acc:MGI:700013]	0.323	-1.62875	2.3101e-05	0.000255867	yes	down	130.04	112.59	77.11	23.1	44.91	54.02	106.58	40.6767
ENSMUSG00000052738	Suclg1	succinate-CoA ligase, GDP-forming, alpha subunit [Source:MGI Symbol;Acc:MGI:1927234]	2.139	1.09685	2.33299e-05	0.000257916	yes	up	6.91	11.47	14.84	22.93	22.19	18.65	11.0733	21.2567
ENSMUSG00000047878	A4galt	alpha 1,4-galactosyltransferase [Source:MGI Symbol;Acc:MGI:3512453]	0.49	-1.0295	2.34645e-05	0.000259242	yes	down	379.96	496.69	263.2	195.25	129.28	202.91	379.95	175.813
ENSMUSG00000072772	Grcc10	gene rich cluster, C10 gene [Source:MGI Symbol;Acc:MGI:1315201]	0.329	-1.60325	2.36857e-05	0.000261358	yes	down	23.58	14.09	12.1	5.24	5.07	6.01	16.59	5.44
ENSMUSG00000022753	Tmem30c	transmembrane protein 30C [Source:MGI Symbol;Acc:MGI:1918277]	0.102	-3.29992	2.40226e-05	0.000264579	yes	down	7.63	7.68	8.14	0.94	0.57	1.11	7.81667	0.873333
ENSMUSG00000033752	Mnd1	meiotic nuclear divisions 1 [Source:MGI Symbol;Acc:MGI:1924165]	0.38	-1.39628	2.41887e-05	0.000266242	yes	down	70.8	110.43	61.77	30.05	33.96	48.99	81	37.6667
ENSMUSG00000022773	Ypel1	yippee like 1 [Source:MGI Symbol;Acc:MGI:1913303]	0.277	-1.85377	2.43058e-05	0.000267364	yes	down	71.33	26.82	106.27	52.14	5.36	8.82	68.14	22.1067
ENSMUSG00000022095	Fam160b2	family with sequence similarity 160, member B2 [Source:MGI Symbol;Acc:MGI:3036290]	0.23	-2.11825	2.46308e-05	0.000270184	yes	down	0.87	0.73	0.99	0.13	0.13	0.23	0.863333	0.163333
ENSMUSG00000024870	Rab1b	RAB1B, member RAS oncogene family [Source:MGI Symbol;Acc:MGI:1923558]	0.203	-2.30328	2.46388e-05	0.000270184	yes	down	5.29	0.94	4.1	0.4	0.77	0.69	3.44333	0.62
ENSMUSG00000025197	Cyp2c23	cytochrome P450, family 2, subfamily c, polypeptide 23 [Source:MGI Symbol;Acc:MGI:1888897]	0.466	-1.10112	2.48988e-05	0.000272865	yes	down	1191.4	885.11	878.36	696.36	792.98	963.79	984.957	817.71
ENSMUSG00000001525	Tubb5	tubulin, beta 5 class I [Source:MGI Symbol;Acc:MGI:107812]	0.298	-1.74892	2.50058e-05	0.000273868	yes	down	7.48	2.45	4.08	1.08	0.76	1.66	4.67	1.16667
ENSMUSG00000047030	Spata2	spermatogenesis associated 2 [Source:MGI Symbol;Acc:MGI:2146885]	0.251	-1.99263	2.57088e-05	0.000281217	yes	down	1.86	0.62	1.69	0.54	0.19	0.27	1.39	0.333333
ENSMUSG00000038302	Afg1l	AFG1 like ATPase [Source:MGI Symbol;Acc:MGI:2148801]	2.187	1.12865	2.57848e-05	0.00028182	yes	up	10.76	22.11	20.31	26.68	25.82	13.03	17.7267	21.8433
ENSMUSG00000026709	Dars2	aspartyl-tRNA synthetase 2 (mitochondrial) [Source:MGI Symbol;Acc:MGI:2442510]	0.283	-1.81944	2.61457e-05	0.000285112	yes	down	66.34	52.38	53.55	13.85	8.18	31.49	57.4233	17.84
ENSMUSG00000038550	Ciart	circadian associated repressor of transcription [Source:MGI Symbol;Acc:MGI:2684975]	0.397	-1.33361	2.62733e-05	0.000286231	yes	down	16.52	12.92	12.1	4.01	4.53	7.32	13.8467	5.28667
ENSMUSG00000084950	Gm5577	predicted gene 5577 [Source:MGI Symbol;Acc:MGI:3648213]	0.294	-1.76482	2.62807e-05	0.000286231	yes	down	160.54	169.11	105.35	41.76	45.73	99.45	145	62.3133
ENSMUSG00000087461	C230014O12Rik	RIKEN cDNA C230014O12 gene [Source:MGI Symbol;Acc:MGI:3045377]	0.388	-1.36477	2.6299e-05	0.000286253	yes	down	486.78	671.74	484.4	587.51	278.8	347.45	547.64	404.587
ENSMUSG00000111655	4930434F21Rik	RIKEN cDNA 4930434F21 gene [Source:MGI Symbol;Acc:MGI:1921213]	0.091	-3.46141	2.6318e-05	0.000286284	yes	down	24.71	134.34	89.21	0	10.33	31.22	82.7533	13.85
ENSMUSG00000050953	Gja1	gap junction protein, alpha 1 [Source:MGI Symbol;Acc:MGI:95713]	17.659	4.14229	2.63348e-05	0.00028629	yes	up	0.02	0.05	0.02	0.31	0.24	0.86	0.03	0.47
ENSMUSG00000039205	Ciz1	CDKN1A interacting zinc finger protein 1 [Source:MGI Symbol;Acc:MGI:1920234]	0.484	-1.04663	2.64636e-05	0.000287512	yes	down	526.74	418.92	306.49	185.01	180.77	221.48	417.383	195.753
ENSMUSG00000023104	Rfc2	replication factor C (activator 1) 2 [Source:MGI Symbol;Acc:MGI:1341868]	0.229	-2.12488	2.66698e-05	0.000289396	yes	down	1.63	2.61	2.6	0.39	0.48	0.47	2.28	0.446667
ENSMUSG00000041308	Sntb2	syntrophin, basic 2 [Source:MGI Symbol;Acc:MGI:101771]	0.481	-1.05566	2.67372e-05	0.000289948	yes	down	130.1	148.11	125.43	40.25	32.32	44.24	134.547	38.9367
ENSMUSG00000020389	Cdkl3	cyclin-dependent kinase-like 3 [Source:MGI Symbol;Acc:MGI:2388268]	0.4	-1.32102	2.72037e-05	0.000294646	yes	down	1292.41	1115.5	1287.84	1744.17	450.99	633.89	1231.92	943.017
ENSMUSG00000047026	Acsm4	acyl-CoA synthetase medium-chain family member 4 [Source:MGI Symbol;Acc:MGI:2681844]	0.028	-5.14088	2.72638e-05	0.000295115	yes	down	0.93	0.8	0.64	0.03	0.03	0	0.79	0.02
ENSMUSG00000021789	Sftpa1	surfactant associated protein A1 [Source:MGI Symbol;Acc:MGI:109518]	87.323	6.44829	2.73206e-05	0.000295548	yes	up	0	0	0	0.15	0.36	1.2	0	0.57
ENSMUSG00000006310	Zbtb32	zinc finger and BTB domain containing 32 [Source:MGI Symbol;Acc:MGI:1891838]	4.083	2.02951	2.73598e-05	0.000295791	yes	up	1.58	0.71	1.88	7.42	4.63	3.48	1.39	5.17667
ENSMUSG00000016150	Tenm1	teneurin transmembrane protein 1 [Source:MGI Symbol;Acc:MGI:1345185]	0.329	-1.60265	2.74129e-05	0.000296184	yes	down	157.77	163.24	141.31	49.7	56.58	30.96	154.107	45.7467
ENSMUSG00000057572	Zbtb8os	zinc finger and BTB domain containing 8 opposite strand [Source:MGI Symbol;Acc:MGI:1914356]	0.284	-1.81508	2.74338e-05	0.000296228	yes	down	7.98	4.16	3.89	1.53	1.37	1.04	5.34333	1.31333
ENSMUSG00000029925	Tbxas1	thromboxane A synthase 1, platelet [Source:MGI Symbol;Acc:MGI:98497]	0.191	-2.38932	2.76448e-05	0.000297959	yes	down	139.56	74.71	75.18	34.72	34.38	38.4	96.4833	35.8333
ENSMUSG00000060090	Rp2	retinitis pigmentosa 2 homolog [Source:MGI Symbol;Acc:MGI:1277953]	0.356	-1.49101	2.84099e-05	0.000305171	yes	down	10.1	15.79	14.37	4.84	3.55	3.43	13.42	3.94
ENSMUSG00000024393	Prrc2a	proline-rich coiled-coil 2A [Source:MGI Symbol;Acc:MGI:1915467]	0.345	-1.53739	2.84178e-05	0.000305171	yes	down	105.78	283.28	183.93	94.75	68.08	112.09	190.997	91.64
ENSMUSG00000025537	Phkg1	phosphorylase kinase gamma 1 [Source:MGI Symbol;Acc:MGI:97579]	0.485	-1.04276	2.85509e-05	0.000306414	yes	down	195.44	177.87	153.04	72.85	89.51	106.56	175.45	89.64
ENSMUSG00000090000	Ier3ip1	immediate early response 3 interacting protein 1 [Source:MGI Symbol;Acc:MGI:1913441]	0.232	-2.10554	2.87763e-05	0.000308457	yes	down	7.79	10.96	5.27	1.19	1.59	1.48	8.00667	1.42
ENSMUSG00000041596	Nlrp5-ps	NLR family, pyrin domain containing 5, pseudogene [Source:MGI Symbol;Acc:MGI:5010941]	0.029	-5.11283	2.90934e-05	0.000311667	yes	down	15.78	16.65	11.86	0.12	0	1.04	14.7633	0.386667
ENSMUSG00000038569	Rad9b	RAD9 checkpoint clamp component B [Source:MGI Symbol;Acc:MGI:2385231]	0.219	-2.19221	2.93073e-05	0.000313768	yes	down	116.73	85.18	92.28	36.79	0.14	24.92	98.0633	20.6167
ENSMUSG00000115609	4930447J18Rik	RIKEN cDNA 4930447J18 gene [Source:MGI Symbol;Acc:MGI:1921211]	0.253	-1.98025	2.97591e-05	0.000318025	yes	down	135.37	155.07	151.91	33.04	118.03	49.46	147.45	66.8433
ENSMUSG00000026974	Zmynd19	zinc finger, MYND domain containing 19 [Source:MGI Symbol;Acc:MGI:1914437]	0.479	-1.0629	3.04397e-05	0.000324708	yes	down	90.93	34.66	78.32	30.17	31.62	24.38	67.97	28.7233
ENSMUSG00000020541	Tom1l1	target of myb1-like 1 (chicken) [Source:MGI Symbol;Acc:MGI:1919193]	2.044	1.0315	3.08597e-05	0.000327998	yes	up	11.15	11.75	10.53	23.91	23.32	12.89	11.1433	20.04
ENSMUSG00000001555	Fkbp10	FK506 binding protein 10 [Source:MGI Symbol;Acc:MGI:104769]	0.163	-2.61339	3.1205e-05	0.000331468	yes	down	4.34	3.86	4.84	0.67	0.55	0.74	4.34667	0.653333
ENSMUSG00000026347	Tmem163	transmembrane protein 163 [Source:MGI Symbol;Acc:MGI:1919410]	0.286	-1.80588	3.17823e-05	0.000337398	yes	down	5.93	4.36	6.95	1.21	0.93	2.4	5.74667	1.51333
ENSMUSG00000024571	Gm16286	predicted gene 16286 [Source:MGI Symbol;Acc:MGI:3833940]	0.241	-2.05523	3.21561e-05	0.000340546	yes	down	4.7	1.39	3.37	0.76	0.68	0.54	3.15333	0.66
ENSMUSG00000028443	Nudt2	nudix (nucleoside diphosphate linked moiety X)-type motif 2 [Source:MGI Symbol;Acc:MGI:1913651]	0.418	-1.25834	3.25922e-05	0.000344844	yes	down	31.96	55.12	35.24	15.73	19.11	12.37	40.7733	15.7367
ENSMUSG00000114911	Gm17878	predicted gene, 17878 [Source:MGI Symbol;Acc:MGI:5010063]	0.468	-1.09509	3.28544e-05	0.000347107	yes	down	47.45	38.67	29	18.5	15.77	14.36	38.3733	16.21
ENSMUSG00000028295	Smim8	small integral membrane protein 8 [Source:MGI Symbol;Acc:MGI:1913541]	0.391	-1.35571	3.31246e-05	0.000349543	yes	down	26.04	13.65	16.51	7.64	4.39	6.98	18.7333	6.33667
ENSMUSG00000028114	Mettl14	methyltransferase like 14 [Source:MGI Symbol;Acc:MGI:2442926]	0.362	-1.46521	3.31953e-05	0.00035008	yes	down	2.73	3.49	4.32	1.39	1.44	0.6	3.51333	1.14333
ENSMUSG00000007207	Stx1a	syntaxin 1A (brain) [Source:MGI Symbol;Acc:MGI:109355]	0.313	-1.6769	3.39772e-05	0.000357897	yes	down	111.68	443.36	398.35	128.09	253.36	123.97	317.797	168.473
ENSMUSG00000093538	Gm20711	predicted gene 20711 [Source:MGI Symbol;Acc:MGI:5313158]	0.319	-1.64834	3.40106e-05	0.000358035	yes	down	68.76	76.84	89.8	53.59	21.98	35.32	78.4667	36.9633
ENSMUSG00000109190	Gm44621	predicted gene 44621 [Source:MGI Symbol;Acc:MGI:5753197]	0.448	-1.15938	3.40981e-05	0.000358742	yes	down	30.76	35.42	21.37	13.65	11.64	10.28	29.1833	11.8567
ENSMUSG00000108476	Gm44974	predicted gene 44974 [Source:MGI Symbol;Acc:MGI:5753550]	0.258	-1.95716	3.49442e-05	0.000367205	yes	down	17.33	9.88	4.83	1.29	2.27	3.61	10.68	2.39
ENSMUSG00000039886	Tmem120a	transmembrane protein 120A [Source:MGI Symbol;Acc:MGI:2686991]	0.264	-1.92329	3.4978e-05	0.000367342	yes	down	8.27	4.45	4.36	0.69	1.58	1.78	5.69333	1.35
ENSMUSG00000021040	Slirp	SRA stem-loop interacting RNA binding protein [Source:MGI Symbol;Acc:MGI:1916394]	0.318	-1.65265	3.53227e-05	0.000370741	yes	down	8.32	7.24	8.75	0.93	1.31	3.15	8.10333	1.79667
ENSMUSG00000113265	Gm30198	predicted gene, 30198 [Source:MGI Symbol;Acc:MGI:5589357]	0.293	-1.77223	3.5388e-05	0.000371185	yes	down	6.33	4.32	3.6	0.98	1.08	1.37	4.75	1.14333
ENSMUSG00000091572	Vmn2r3	vomeronasal 2, receptor 3 [Source:MGI Symbol;Acc:MGI:3643995]	0.181	-2.46686	3.55437e-05	0.000372396	yes	down	0.35	0.3	0.25	0.06	0.04	0.04	0.3	0.0466667
ENSMUSG00000038022	Mindy4	MINDY lysine 48 deubiquitinase 4 [Source:MGI Symbol;Acc:MGI:3583959]	0.338	-1.56293	3.64204e-05	0.000380225	yes	down	13.3	9.2	7.61	1.91	1.98	2.73	10.0367	2.20667
ENSMUSG00000042377	Fam83g	family with sequence similarity 83, member G [Source:MGI Symbol;Acc:MGI:1916890]	0.416	-1.2656	3.66459e-05	0.000382353	yes	down	3.49	3.52	4.33	0.83	1.05	1.31	3.78	1.06333
ENSMUSG00000032549	Rab6b	RAB6B, member RAS oncogene family [Source:MGI Symbol;Acc:MGI:107283]	0.251	-1.99389	3.68699e-05	0.000384463	yes	down	28.2	21.38	16.86	4.71	5.65	6.78	22.1467	5.71333
ENSMUSG00000038619	Ensa	endosulfine alpha [Source:MGI Symbol;Acc:MGI:1891189]	0.417	-1.2614	3.70897e-05	0.000386526	yes	down	4.77	2.75	4.21	1.64	1.56	0.96	3.91	1.38667
ENSMUSG00000008305	Tle1	transducin-like enhancer of split 1 [Source:MGI Symbol;Acc:MGI:104636]	0.494	-1.01717	3.72297e-05	0.000387756	yes	down	272.67	235.09	194.96	83.06	128.3	119.34	234.24	110.233
ENSMUSG00000088108	Snora47	small nucleolar RNA, H/ACA box 47 [Source:MGI Symbol;Acc:MGI:3819507]	0.104	-3.2682	3.77394e-05	0.000391908	yes	down	470.82	347.56	499.36	73.47	0	232.59	439.247	102.02
ENSMUSG00000117758	Gm50302	predicted gene, 50302 [Source:MGI Symbol;Acc:MGI:6303151]	0.388	-1.36434	3.84595e-05	0.000398681	yes	down	135.31	98.81	97.01	30.97	30.62	65.67	110.377	42.42
ENSMUSG00000021313	Ryr2	ryanodine receptor 2, cardiac [Source:MGI Symbol;Acc:MGI:99685]	0.353	-1.50195	3.87042e-05	0.000400746	yes	down	151.11	86.75	113.4	35.47	58.65	25.21	117.087	39.7767
ENSMUSG00000026630	Batf3	basic leucine zipper transcription factor, ATF-like 3 [Source:MGI Symbol;Acc:MGI:1925491]	0.457	-1.12888	4.02085e-05	0.000415104	yes	down	37.37	31.27	28.18	16.53	10.18	13.92	32.2733	13.5433
ENSMUSG00000043090	Zfp866	zinc finger protein 866 [Source:MGI Symbol;Acc:MGI:3584369]	2.079	1.05599	4.11976e-05	0.000424321	yes	up	9.01	4.68	6.2	13.99	11.47	9.26	6.63	11.5733
ENSMUSG00000043683	Fem1a	fem 1 homolog a [Source:MGI Symbol;Acc:MGI:1335089]	0.342	-1.54634	4.1598e-05	0.000428195	yes	down	162.05	138.51	107.43	107.81	104.01	88.65	135.997	100.157
ENSMUSG00000112096	A430103D13Rik	RIKEN cDNA A430103D13 gene [Source:MGI Symbol;Acc:MGI:1925025]	0.447	-1.16275	4.20942e-05	0.000432797	yes	down	41.39	36.67	24.94	13.11	13.52	15.1	34.3333	13.91
ENSMUSG00000032496	Ltf	lactotransferrin [Source:MGI Symbol;Acc:MGI:96837]	0.232	-2.10978	4.28775e-05	0.000440081	yes	down	79.41	89.97	86.25	11.3	21.12	52.05	85.21	28.1567
ENSMUSG00000061958	Defa38	defensin, alpha, 38 [Source:MGI Symbol;Acc:MGI:3709605]	0.071	-3.81232	4.33098e-05	0.000444001	yes	down	2.49	3.58	1.92	0.11	0.21	0.21	2.66333	0.176667
ENSMUSG00000115667	Gm10389	predicted gene 10389 [Source:MGI Symbol;Acc:MGI:3641773]	0.221	-2.1805	4.36899e-05	0.000447118	yes	down	1.4	1.45	1.01	0.15	0.27	0.3	1.28667	0.24
ENSMUSG00000055932	Fto	fat mass and obesity associated [Source:MGI Symbol;Acc:MGI:1347093]	0.475	-1.07511	4.41511e-05	0.000451052	yes	down	685.38	617.89	485.3	359.95	286.54	472.97	596.19	373.153
ENSMUSG00000001576	Ergic1	endoplasmic reticulum-golgi intermediate compartment (ERGIC) 1 [Source:MGI Symbol;Acc:MGI:1914708]	0.5	-1.00113	4.42032e-05	0.000451324	yes	down	263.98	245.44	339.23	177.26	98.35	123.53	282.883	133.047
ENSMUSG00000078903	Gm14391	predicted gene 14391 [Source:MGI Symbol;Acc:MGI:3709324]	2.367	1.24322	4.46549e-05	0.00045551	yes	up	4.84	6.91	5.58	12.45	10.94	5.45	5.77667	9.61333
ENSMUSG00000063511	Snrnp70	small nuclear ribonucleoprotein 70 (U1) [Source:MGI Symbol;Acc:MGI:98341]	0.468	-1.09413	4.53325e-05	0.000461517	yes	down	75.2	175	210.42	72.72	73.05	35.25	153.54	60.34
ENSMUSG00000054134	Umodl1	uromodulin-like 1 [Source:MGI Symbol;Acc:MGI:1929785]	0.5	-1.00053	4.54442e-05	0.000462388	yes	down	357.23	189.43	225.92	129.67	119.2	84.38	257.527	111.083
ENSMUSG00000050122	Vwa3b	von Willebrand factor A domain containing 3B [Source:MGI Symbol;Acc:MGI:1918103]	0.237	-2.07588	4.60076e-05	0.00046785	yes	down	12.74	17.74	12.23	2.57	2.91	4.26	14.2367	3.24667
ENSMUSG00000050876	Spata31d1a	spermatogenesis associated 31 subfamily D, member 1A [Source:MGI Symbol;Acc:MGI:1919469]	0.354	-1.49814	4.62132e-05	0.000469399	yes	down	1.81	2.48	1.81	0.39	0.58	0.86	2.03333	0.61
ENSMUSG00000037949	Ano10	anoctamin 10 [Source:MGI Symbol;Acc:MGI:2143103]	0.48	-1.05981	4.65513e-05	0.000472289	yes	down	13.76	9.81	11.68	4.66	6.35	2.47	11.75	4.49333
ENSMUSG00000058192	Zfp846	zinc finger protein 846 [Source:MGI Symbol;Acc:MGI:1924012]	2.432	1.28235	4.66708e-05	0.000473229	yes	up	1.62	2.12	2.74	3.35	5.71	4.07	2.16	4.37667
ENSMUSG00000020747	Tmem94	transmembrane protein 94 [Source:MGI Symbol;Acc:MGI:1919197]	0.38	-1.39578	4.67712e-05	0.000473975	yes	down	191.08	201.75	157.45	87.74	148.86	117.58	183.427	118.06
ENSMUSG00000078899	Gm4631	predicted gene 4631 [Source:MGI Symbol;Acc:MGI:3782813]	2.792	1.48132	4.69418e-05	0.000475157	yes	up	0.47	0.94	0.68	1.94	1.8	1.11	0.696667	1.61667
ENSMUSG00000022429	Dmc1	DNA meiotic recombinase 1 [Source:MGI Symbol;Acc:MGI:105393]	0.242	-2.04922	4.71988e-05	0.000477485	yes	down	71.32	95.12	64.03	10.66	24.92	27.94	76.8233	21.1733
ENSMUSG00000098528	Zfp572	zinc finger protein 572 [Source:MGI Symbol;Acc:MGI:1922170]	0.385	-1.37701	4.73074e-05	0.00047831	yes	down	76.58	57.87	55.47	26.61	23.43	36.58	63.3067	28.8733
ENSMUSG00000095620	Csta2	cystatin A family member 2 [Source:MGI Symbol;Acc:MGI:1924020]	0.418	-1.25973	4.75233e-05	0.000480216	yes	down	54.57	66.9	63.87	32.55	29.06	24.49	61.78	28.7
ENSMUSG00000117508	Gm34804	predicted gene, 34804 [Source:MGI Symbol;Acc:MGI:5593963]	0.357	-1.48554	4.75675e-05	0.000480388	yes	down	208.54	116.91	144.12	107.81	118.06	73.48	156.523	99.7833
ENSMUSG00000028894	Inpp5b	inositol polyphosphate-5-phosphatase B [Source:MGI Symbol;Acc:MGI:103257]	2.327	1.21834	4.98888e-05	0.00050182	yes	up	12.33	6.9	7.43	15.92	17.93	18.87	8.88667	17.5733
ENSMUSG00000045248	Med26	mediator complex subunit 26 [Source:MGI Symbol;Acc:MGI:1917875]	0.408	-1.29217	5.01611e-05	0.000503409	yes	down	3.21	2.54	4.26	1.16	0.85	1.17	3.33667	1.06
ENSMUSG00000025911	Adhfe1	alcohol dehydrogenase, iron containing, 1 [Source:MGI Symbol;Acc:MGI:1923437]	0.472	-1.08467	5.03102e-05	0.000504618	yes	down	30.61	38.39	30.22	18.92	12.89	15.53	33.0733	15.78
ENSMUSG00000056515	Rab31	RAB31, member RAS oncogene family [Source:MGI Symbol;Acc:MGI:1914603]	0.379	-1.40044	5.05034e-05	0.000506156	yes	down	309.05	468.46	325.34	228.85	40.05	82.82	367.617	117.24
ENSMUSG00000062054	Iah1	isoamyl acetate-hydrolyzing esterase 1 homolog [Source:MGI Symbol;Acc:MGI:1914982]	0.238	-2.0721	5.05209e-05	0.000506156	yes	down	13.53	10.01	11.15	0.7	1.21	3.77	11.5633	1.89333
ENSMUSG00000093381	Gm20615	predicted gene 20615 [Source:MGI Symbol;Acc:MGI:5313062]	0.203	-2.29884	5.09655e-05	0.00051032	yes	down	12.65	22.36	13.01	2.32	3.45	4.97	16.0067	3.58
ENSMUSG00000093904	Tomm20	translocase of outer mitochondrial membrane 20 [Source:MGI Symbol;Acc:MGI:1915202]	0.41	-1.28767	5.11635e-05	0.000511722	yes	down	139.26	234.53	204.93	64.52	91.85	89.76	192.907	82.0433
ENSMUSG00000003153	Slc2a3	solute carrier family 2 (facilitated glucose transporter), member 3 [Source:MGI Symbol;Acc:MGI:95757]	0.342	-1.54595	5.12983e-05	0.000512779	yes	down	96.09	66.78	68.53	35.42	14.13	29.27	77.1333	26.2733
ENSMUSG00000021668	Polk	polymerase (DNA directed), kappa [Source:MGI Symbol;Acc:MGI:1349767]	2.039	1.02805	5.15902e-05	0.000515405	yes	up	2.83	4.28	4.83	6.34	6.25	7.39	3.98	6.66
ENSMUSG00000118444	Gm50477	predicted gene, 50477 [Source:MGI Symbol;Acc:MGI:6324748]	0.203	-2.30184	5.25262e-05	0.000524162	yes	down	14	7.45	11.13	1.29	2.03	3.16	10.86	2.16
ENSMUSG00000039488	Cntn5	contactin 5 [Source:MGI Symbol;Acc:MGI:3042287]	0.44	-1.18314	5.25989e-05	0.00052459	yes	down	720.84	675.73	504.08	321.86	219.65	343.96	633.55	295.157
ENSMUSG00000074673	Ttll9	tubulin tyrosine ligase-like family, member 9 [Source:MGI Symbol;Acc:MGI:1913589]	0.488	-1.03409	5.27236e-05	0.000525537	yes	down	254.62	234.27	169.69	109.92	114.95	127.05	219.527	117.307
ENSMUSG00000037600	Kdf1	keratinocyte differentiation factor 1 [Source:MGI Symbol;Acc:MGI:1916323]	0.18	-2.4762	5.32343e-05	0.000530328	yes	down	2.28	0.96	1.85	0.27	0.23	0.23	1.69667	0.243333
ENSMUSG00000025173	Wdr45b	WD repeat domain 45B [Source:MGI Symbol;Acc:MGI:1914090]	0.426	-1.23192	5.33267e-05	0.000530727	yes	down	1618.9	1135.7	808.94	883.91	531.26	1211.95	1187.85	875.707
ENSMUSG00000026829	Gbgt1	globoside alpha-1,3-N-acetylgalactosaminyltransferase 1 [Source:MGI Symbol;Acc:MGI:2449143]	0.152	-2.71946	5.33346e-05	0.000530727	yes	down	50.52	60.6	52.73	19.22	0	20.76	54.6167	13.3267
ENSMUSG00000074466	Gm15417	predicted gene 15417 [Source:MGI Symbol;Acc:MGI:3642531]	0.326	-1.61922	5.41871e-05	0.000538603	yes	down	115.19	114.68	62.17	41.66	48.98	53.32	97.3467	47.9867
ENSMUSG00000019774	Mtrf1l	mitochondrial translational release factor 1-like [Source:MGI Symbol;Acc:MGI:1918830]	0.249	-2.00438	5.4271e-05	0.000538829	yes	down	191.28	108.26	64.81	30.08	82.48	44.71	121.45	52.4233
ENSMUSG00000005981	Trap1	TNF receptor-associated protein 1 [Source:MGI Symbol;Acc:MGI:1915265]	0.453	-1.14387	5.4714e-05	0.000542617	yes	down	369.34	420.19	253.9	123.27	114.59	161.38	347.81	133.08
ENSMUSG00000077450	Rab11b	RAB11B, member RAS oncogene family [Source:MGI Symbol;Acc:MGI:99425]	0.272	-1.87886	5.48088e-05	0.000543251	yes	down	5.36	1.24	3.74	0.75	1.06	1	3.44667	0.936667
ENSMUSG00000071497	Nutf2-ps1	nuclear transport factor 2, pseudogene 1 [Source:MGI Symbol;Acc:MGI:108008]	2.294	1.19777	5.62945e-05	0.000557038	yes	up	27.82	61.22	75.82	124.92	123.48	89.98	54.9533	112.793
ENSMUSG00000038515	Grtp1	GH regulated TBC protein 1 [Source:MGI Symbol;Acc:MGI:1914040]	0.032	-4.96879	5.65032e-05	0.000557598	yes	down	0.55	0.39	0.58	0	0.02	0.02	0.506667	0.0133333
ENSMUSG00000026141	Col19a1	collagen, type XIX, alpha 1 [Source:MGI Symbol;Acc:MGI:1095415]	0.468	-1.09564	5.65092e-05	0.000557598	yes	down	3253.09	3082.13	2401.26	1903.34	2331	2936.79	2912.16	2390.38
ENSMUSG00000049685	Cyp2g1	cytochrome P450, family 2, subfamily g, polypeptide 1 [Source:MGI Symbol;Acc:MGI:109612]	0.333	-1.58844	5.69904e-05	0.000561717	yes	down	9.69	9.95	6.58	2.23	3.71	2.02	8.74	2.65333
ENSMUSG00000111720	Gm39459	predicted gene, 39459 [Source:MGI Symbol;Acc:MGI:5622344]	0.451	-1.14942	5.73417e-05	0.000564864	yes	down	12.35	9.49	9.18	3.26	4.52	3.66	10.34	3.81333
ENSMUSG00000002580	Mien1	migration and invasion enhancer 1 [Source:MGI Symbol;Acc:MGI:1913678]	0.257	-1.95973	5.75502e-05	0.000566508	yes	down	8.54	4.47	7.75	2.38	1.12	1.33	6.92	1.61
ENSMUSG00000030835	Nomo1	nodal modulator 1 [Source:MGI Symbol;Acc:MGI:2385850]	0.186	-2.42711	5.75729e-05	0.000566508	yes	down	0.64	0.34	0.91	0.1	0.11	0.08	0.63	0.0966667
ENSMUSG00000026227	2810459M11Rik	RIKEN cDNA 2810459M11 gene [Source:MGI Symbol;Acc:MGI:1920042]	0.372	-1.42558	5.80741e-05	0.000571121	yes	down	115.3	159.93	122.54	40.31	74.57	76.05	132.59	63.6433
ENSMUSG00000115944	AU021063	expressed sequence AU021063 [Source:MGI Symbol;Acc:MGI:2146136]	0.209	-2.26165	5.86609e-05	0.00057625	yes	down	13.3	5.31	7.95	2.34	0.84	1.97	8.85333	1.71667
ENSMUSG00000068397	Gm10240	predicted gene 10240 [Source:MGI Symbol;Acc:MGI:3704454]	0.326	-1.61582	5.8852e-05	0.000577162	yes	down	34.97	54.57	38.02	20.07	17.78	5.58	42.52	14.4767
ENSMUSG00000086762	Gm14546	predicted gene 14546 [Source:MGI Symbol;Acc:MGI:3705210]	0.139	-2.84795	5.99099e-05	0.000586559	yes	down	56.3	78.58	88.54	11.82	38.85	12.66	74.4733	21.11
ENSMUSG00000042425	Frmpd3	FERM and PDZ domain containing 3 [Source:MGI Symbol;Acc:MGI:3646547]	0.279	-1.83956	6.09803e-05	0.000595715	yes	down	7.77	27.7	26.73	21.04	16.38	3.74	20.7333	13.72
ENSMUSG00000033196	Myh2	myosin, heavy polypeptide 2, skeletal muscle, adult [Source:MGI Symbol;Acc:MGI:1339710]	0.285	-1.81222	6.10412e-05	0.000595979	yes	down	1.11	0.77	0.55	0.25	0.18	0.15	0.81	0.193333
ENSMUSG00000021852	Slc35f4	solute carrier family 35, member F4 [Source:MGI Symbol;Acc:MGI:1922538]	0.364	-1.45778	6.11713e-05	0.00059692	yes	down	52.97	38.3	29.85	5.37	7.53	9.24	40.3733	7.38
ENSMUSG00000025780	Itih5	inter-alpha (globulin) inhibitor H5 [Source:MGI Symbol;Acc:MGI:1925751]	0.105	-3.24907	6.22504e-05	0.000606108	yes	down	13.27	4.86	14.28	0.37	0.01	1.76	10.8033	0.713333
ENSMUSG00000050973	Gdpgp1	GDP-D-glucose phosphorylase 1 [Source:MGI Symbol;Acc:MGI:2443429]	0.444	-1.17251	6.26018e-05	0.000608857	yes	down	2.79	1.78	3.1	1.03	0.93	0.86	2.55667	0.94
ENSMUSG00000082025	Gm14359	predicted gene 14359 [Source:MGI Symbol;Acc:MGI:3650958]	0.108	-3.21224	6.27569e-05	0.000610029	yes	down	7.8	4.65	8.13	4.84	0.49	6.47	6.86	3.93333
ENSMUSG00000032193	Ldlr	low density lipoprotein receptor [Source:MGI Symbol;Acc:MGI:96765]	0.201	-2.31253	6.28671e-05	0.000610672	yes	down	1.33	0.82	0.65	0.22	0.12	0.13	0.933333	0.156667
ENSMUSG00000032657	Fam189b	family with sequence similarity 189, member B [Source:MGI Symbol;Acc:MGI:1915771]	0.308	-1.69921	6.2931e-05	0.000610711	yes	down	4.19	3.1	4.73	0.73	2.39	0.69	4.00667	1.27
ENSMUSG00000037152	Ndufc1	NADH:ubiquinone oxidoreductase subunit C1 [Source:MGI Symbol;Acc:MGI:1913627]	0.235	-2.09186	6.38019e-05	0.000617463	yes	down	24.44	7.41	16.98	5.1	3.44	5.1	16.2767	4.54667
ENSMUSG00000022018	Rgcc	regulator of cell cycle [Source:MGI Symbol;Acc:MGI:1913464]	7.008	2.80902	6.4249e-05	0.000621109	yes	up	0.34	0.29	0.44	2.76	1.58	2.3	0.356667	2.21333
ENSMUSG00000017404	Rpl19	ribosomal protein L19 [Source:MGI Symbol;Acc:MGI:98020]	0.403	-1.30942	6.46283e-05	0.000623475	yes	down	20	20.87	23.37	7.21	5.23	10.97	21.4133	7.80333
ENSMUSG00000102179	Gm37868	predicted gene, 37868 [Source:MGI Symbol;Acc:MGI:5611096]	0.149	-2.74825	6.46352e-05	0.000623475	yes	down	0.67	1.11	0.63	0.09	0.11	0.11	0.803333	0.103333
ENSMUSG00000025170	Rab40b	Rab40B, member RAS oncogene family [Source:MGI Symbol;Acc:MGI:2183451]	0.22	-2.18425	6.56728e-05	0.000631897	yes	down	146.74	66.76	279.74	25.59	68.64	85.85	164.413	60.0267
ENSMUSG00000027420	Bfsp1	beaded filament structural protein 1, in lens-CP94 [Source:MGI Symbol;Acc:MGI:101770]	0.334	-1.58385	6.56875e-05	0.000631897	yes	down	7.45	5.52	5.44	1.96	0.63	2.44	6.13667	1.67667
ENSMUSG00000029361	Nos1	nitric oxide synthase 1, neuronal [Source:MGI Symbol;Acc:MGI:97360]	0.491	-1.02628	6.67686e-05	0.000641247	yes	down	28.01	22.44	21.43	7.67	4.97	4.33	23.96	5.65667
ENSMUSG00000029161	Cgref1	cell growth regulator with EF hand domain 1 [Source:MGI Symbol;Acc:MGI:1915817]	0.308	-1.70106	6.69612e-05	0.000642748	yes	down	12.72	9.75	7.39	1.75	2.87	3.63	9.95333	2.75
ENSMUSG00000116720	Gm31641	predicted gene, 31641 [Source:MGI Symbol;Acc:MGI:5590800]	0.243	-2.04358	6.76195e-05	0.000647722	yes	down	8.25	13.56	9.53	3.21	2.48	2.02	10.4467	2.57
ENSMUSG00000024271	Elp2	elongator acetyltransferase complex subunit 2 [Source:MGI Symbol;Acc:MGI:1889642]	0.386	-1.37249	6.82851e-05	0.000653676	yes	down	4.09	2.67	2.84	1.2	0.82	1.46	3.2	1.16
ENSMUSG00000006288	Ttc5	tetratricopeptide repeat domain 5 [Source:MGI Symbol;Acc:MGI:2683584]	0.216	-2.21338	6.89214e-05	0.000659051	yes	down	34.56	30.11	17.37	11.41	6.34	0.28	27.3467	6.01
ENSMUSG00000038671	Arfrp1	ADP-ribosylation factor related protein 1 [Source:MGI Symbol;Acc:MGI:1923938]	0.253	-1.98437	6.94686e-05	0.000663564	yes	down	206.42	106.98	80.51	63.27	43.28	75.51	131.303	60.6867
ENSMUSG00000021749	Oit1	oncoprotein induced transcript 1 [Source:MGI Symbol;Acc:MGI:1201784]	0.172	-2.54111	6.98281e-05	0.000666276	yes	down	2.85	1.63	1.83	0.28	0.28	0.38	2.10333	0.313333
ENSMUSG00000017165	Gast	gastrin [Source:MGI Symbol;Acc:MGI:104768]	0.015	-6.05423	6.99117e-05	0.000666353	yes	down	1.75	2.05	3.65	0	0	0	2.48333	0
ENSMUSG00000020838	Slc6a4	solute carrier family 6 (neurotransmitter transporter, serotonin), member 4 [Source:MGI Symbol;Acc:MGI:96285]	0.325	-1.62211	7.06142e-05	0.000671959	yes	down	8.13	3.77	5.18	1.38	1.45	0.77	5.69333	1.2
ENSMUSG00000074870	Cts3	cathepsin 3 [Source:MGI Symbol;Acc:MGI:2151929]	0.469	-1.0936	7.20401e-05	0.00068442	yes	down	36.05	41.34	30.4	20.59	10.77	13.1	35.93	14.82
ENSMUSG00000085426	Gm14272	predicted gene 14272 [Source:MGI Symbol;Acc:MGI:3651834]	0.376	-1.40982	7.33289e-05	0.000695568	yes	down	20.62	20.29	20.31	7.94	8.44	6.26	20.4067	7.54667
ENSMUSG00000006378	Gcat	glycine C-acetyltransferase (2-amino-3-ketobutyrate-coenzyme A ligase) [Source:MGI Symbol;Acc:MGI:1349389]	0.222	-2.16838	7.33319e-05	0.000695568	yes	down	3.74	0.86	1.97	0.34	0.53	0.36	2.19	0.41
ENSMUSG00000016940	Kctd2	potassium channel tetramerisation domain containing 2 [Source:MGI Symbol;Acc:MGI:1917632]	0.276	-1.85931	7.35031e-05	0.000696817	yes	down	2.76	1.52	3.6	0.47	0.77	0.54	2.62667	0.593333
ENSMUSG00000000555	Itga5	integrin alpha 5 (fibronectin receptor alpha) [Source:MGI Symbol;Acc:MGI:96604]	0.5	-1.00139	7.37785e-05	0.000699052	yes	down	5802.51	3778.4	3157.93	2771.39	3200.69	3514.85	4246.28	3162.31
ENSMUSG00000032854	Ugt8a	UDP galactosyltransferase 8A [Source:MGI Symbol;Acc:MGI:109522]	0.386	-1.37228	7.42949e-05	0.000702812	yes	down	2.8	1.89	3.57	0.78	0.68	1.31	2.75333	0.923333
ENSMUSG00000051788	4930564D02Rik	RIKEN cDNA 4930564D02 gene [Source:MGI Symbol;Acc:MGI:1922519]	0.248	-2.01357	7.45962e-05	0.000705122	yes	down	20.01	31.63	24.73	9.01	12.5	6.54	25.4567	9.35
ENSMUSG00000009640	Dmap1	DNA methyltransferase 1-associated protein 1 [Source:MGI Symbol;Acc:MGI:1913483]	0.456	-1.13137	7.4619e-05	0.000705122	yes	down	13.33	12.59	16.9	6.76	7.03	3.62	14.2733	5.80333
ENSMUSG00000080893	Ndufa12-ps	NADH:ubiquinone oxidoreductase subunit A12, pseudogene [Source:MGI Symbol;Acc:MGI:3801934]	0.079	-3.66954	7.48854e-05	0.00070726	yes	down	15.09	4.01	7.81	0	1.43	0.75	8.97	0.726667
ENSMUSG00000062175	Tgif2	TGFB-induced factor homeobox 2 [Source:MGI Symbol;Acc:MGI:1915299]	2.251	1.17063	7.50017e-05	0.000707979	yes	up	18.92	5.64	10.08	28.48	22.85	22.22	11.5467	24.5167
ENSMUSG00000052848	C130026L21Rik	RIKEN cDNA C130026L21 gene [Source:MGI Symbol;Acc:MGI:3041189]	0.146	-2.77866	7.56285e-05	0.000713514	yes	down	52.28	23.69	15.23	4.75	9.62	3.71	30.4	6.02667
ENSMUSG00000104459	Gm37824	predicted gene, 37824 [Source:MGI Symbol;Acc:MGI:5611052]	3.978	1.99208	7.58855e-05	0.000715556	yes	up	0.24	0.32	0.34	0.57	1.3	1.16	0.3	1.01
ENSMUSG00000086539	Gm16759	predicted gene, 16759 [Source:MGI Symbol;Acc:MGI:4439683]	0.349	-1.51786	7.6194e-05	0.000717697	yes	down	307.64	258.32	202.92	117.27	82.54	235.92	256.293	145.243
ENSMUSG00000022817	Itgb5	integrin beta 5 [Source:MGI Symbol;Acc:MGI:96614]	0.331	-1.59705	7.65215e-05	0.000720013	yes	down	72.45	129.54	115.17	78.37	42.7	35.99	105.72	52.3533
ENSMUSG00000041958	Pigs	phosphatidylinositol glycan anchor biosynthesis, class S [Source:MGI Symbol;Acc:MGI:2687325]	0.32	-1.64528	7.69761e-05	0.000723904	yes	down	3.22	1.28	3.35	0.83	0.64	0.61	2.61667	0.693333
ENSMUSG00000028551	Cdkn2c	cyclin dependent kinase inhibitor 2C [Source:MGI Symbol;Acc:MGI:105388]	0.148	-2.75838	7.76665e-05	0.000729229	yes	down	2.38	1.83	2.3	0.07	0.26	0.45	2.17	0.26
ENSMUSG00000001507	Itga3	integrin alpha 3 [Source:MGI Symbol;Acc:MGI:96602]	0.057	-4.13038	7.79056e-05	0.000730697	yes	down	131.55	69.6	0.4	3.23	0.01	0.02	67.1833	1.08667
ENSMUSG00000110093	Gm45282	predicted gene 45282 [Source:MGI Symbol;Acc:MGI:5791118]	0.239	-2.0631	7.80737e-05	0.000731495	yes	down	21.18	10.76	12.55	4.72	2.6	3.06	14.83	3.46
ENSMUSG00000050132	Sarm1	sterile alpha and HEAT/Armadillo motif containing 1 [Source:MGI Symbol;Acc:MGI:2136419]	0.302	-1.72792	7.93234e-05	0.000741235	yes	down	47.84	43.74	36.7	11.09	22.91	13.94	42.76	15.98
ENSMUSG00000073435	Nme3	NME/NM23 nucleoside diphosphate kinase 3 [Source:MGI Symbol;Acc:MGI:1930182]	0.376	-1.41194	8.03265e-05	0.00074902	yes	down	20.26	16.68	12.34	4.61	5.23	7.16	16.4267	5.66667
ENSMUSG00000037278	Tmem97	transmembrane protein 97 [Source:MGI Symbol;Acc:MGI:1916321]	2.148	1.10287	8.05543e-05	0.000750748	yes	up	277.51	103.59	197.19	346.74	410.44	393.27	192.763	383.483
ENSMUSG00000112357	Gm47864	predicted gene, 47864 [Source:MGI Symbol;Acc:MGI:6097082]	0.446	-1.16383	8.09011e-05	0.000752805	yes	down	106.88	163.24	100.97	51.24	59.6	60.89	123.697	57.2433
ENSMUSG00000025289	Prdx4	peroxiredoxin 4 [Source:MGI Symbol;Acc:MGI:1859815]	0.238	-2.07287	8.09032e-05	0.000752805	yes	down	6.07	2.96	3.97	0.83	0.6	1.26	4.33333	0.896667
ENSMUSG00000041872	Il17f	interleukin 17F [Source:MGI Symbol;Acc:MGI:2676631]	0.379	-1.40076	8.25829e-05	0.00076722	yes	down	88.44	125.08	73.69	51.49	34.3	13.87	95.7367	33.22
ENSMUSG00000078656	Vps25	vacuolar protein sorting 25 [Source:MGI Symbol;Acc:MGI:106354]	0.494	-1.01636	8.26268e-05	0.000767224	yes	down	45.93	23.97	34.66	17.06	13.05	17.29	34.8533	15.8
ENSMUSG00000044786	Zfp36	zinc finger protein 36 [Source:MGI Symbol;Acc:MGI:99180]	2.807	1.48886	8.31499e-05	0.000771675	yes	up	1.11	0.98	1.38	1.7	3.99	2.56	1.15667	2.75
ENSMUSG00000040907	Atp1a3	ATPase, Na+/K+ transporting, alpha 3 polypeptide [Source:MGI Symbol;Acc:MGI:88107]	0.44	-1.18542	8.38998e-05	0.000778225	yes	down	112.95	115.22	103.98	36.25	28.96	61.46	110.717	42.2233
ENSMUSG00000040525	Cblc	Casitas B-lineage lymphoma c [Source:MGI Symbol;Acc:MGI:1931457]	0.334	-1.58056	8.50023e-05	0.000787622	yes	down	26.2	26.7	34.54	7.21	13.06	11.81	29.1467	10.6933
ENSMUSG00000013858	Tmem259	transmembrane protein 259 [Source:MGI Symbol;Acc:MGI:2177957]	0.242	-2.04816	8.54287e-05	0.000790328	yes	down	3.73	0.98	4.02	0.99	0.49	0.29	2.91	0.59
ENSMUSG00000001473	Tubb6	tubulin, beta 6 class V [Source:MGI Symbol;Acc:MGI:1915201]	0.449	-1.15548	8.65183e-05	0.000797896	yes	down	32.4	12.44	25.78	10.97	8.76	7.11	23.54	8.94667
ENSMUSG00000024997	Prdx3	peroxiredoxin 3 [Source:MGI Symbol;Acc:MGI:88034]	0.384	-1.38116	8.74521e-05	0.000805764	yes	down	14.48	7.43	8.6	2.34	3.21	4.43	10.17	3.32667
ENSMUSG00000000884	Gnb1l	guanine nucleotide binding protein (G protein), beta polypeptide 1-like [Source:MGI Symbol;Acc:MGI:1338057]	0.366	-1.45189	8.91294e-05	0.00082026	yes	down	73.16	104.27	103.57	1.08	39.95	19.04	93.6667	20.0233
ENSMUSG00000030214	Plbd1	phospholipase B domain containing 1 [Source:MGI Symbol;Acc:MGI:1914107]	0.462	-1.11281	8.97935e-05	0.000825941	yes	down	146.22	116.08	119.94	52.8	52.45	86.73	127.413	63.9933
ENSMUSG00000066009	Zfp987	zinc finger protein 987 [Source:MGI Symbol;Acc:MGI:3702694]	2.229	1.15618	9.1727e-05	0.000842408	yes	up	8.36	4.57	2.86	12.39	9.87	10.04	5.26333	10.7667
ENSMUSG00000028389	Zfp37	zinc finger protein 37 [Source:MGI Symbol;Acc:MGI:99181]	0.338	-1.56667	9.22304e-05	0.000845644	yes	down	283.48	177.68	186.66	128.41	215.07	70.21	215.94	137.897
ENSMUSG00000095403	Gm21092	predicted gene, 21092 [Source:MGI Symbol;Acc:MGI:5434447]	0.414	-1.2718	9.39147e-05	0.000858475	yes	down	21.5	26.38	17.61	7.44	6.53	9.17	21.83	7.71333
ENSMUSG00000031893	Tsnaxip1	translin-associated factor X (Tsnax) interacting protein 1 [Source:MGI Symbol;Acc:MGI:1919486]	0.487	-1.03696	9.47946e-05	0.000864725	yes	down	122.95	88.32	83.9	39.4	45.39	56.3	98.39	47.03
ENSMUSG00000041607	Mbp	myelin basic protein [Source:MGI Symbol;Acc:MGI:96925]	0.304	-1.71572	9.54349e-05	0.00087008	yes	down	2.56	1.97	2.57	1.99	0.95	0.5	2.36667	1.14667
ENSMUSG00000027378	Nphp1	nephronophthisis 1 (juvenile) homolog (human) [Source:MGI Symbol;Acc:MGI:1858233]	0.404	-1.30726	9.54804e-05	0.00087008	yes	down	6.6	3.82	5.32	1.75	1.8	0.83	5.24667	1.46
ENSMUSG00000082657	Gm14736	predicted gene 14736 [Source:MGI Symbol;Acc:MGI:3705679]	0.096	-3.37352	9.55391e-05	0.000870165	yes	down	7.12	4.57	4.96	0.94	0	0.66	5.55	0.533333
ENSMUSG00000054733	Msra	methionine sulfoxide reductase A [Source:MGI Symbol;Acc:MGI:106916]	0.447	-1.16132	9.59143e-05	0.000872681	yes	down	24.03	35.83	19.96	10.22	9.53	10.47	26.6067	10.0733
ENSMUSG00000028807	Zbtb8a	zinc finger and BTB domain containing 8a [Source:MGI Symbol;Acc:MGI:1920930]	0.175	-2.51197	9.60992e-05	0.000873462	yes	down	110.21	140.62	80.84	6.14	55.05	50.19	110.557	37.1267
ENSMUSG00000027803	Wwtr1	WW domain containing transcription regulator 1 [Source:MGI Symbol;Acc:MGI:1917649]	0.417	-1.26274	9.63403e-05	0.000875203	yes	down	41.68	28.56	34.79	13.53	13.44	14.3	35.01	13.7567
ENSMUSG00000031791	Tmem38a	transmembrane protein 38A [Source:MGI Symbol;Acc:MGI:1921416]	0.325	-1.62075	9.66571e-05	0.000877628	yes	down	8.04	2.76	4.9	1.17	2.36	1.44	5.23333	1.65667
ENSMUSG00000029426	Scarb2	scavenger receptor class B, member 2 [Source:MGI Symbol;Acc:MGI:1196458]	2.364	1.24143	9.86278e-05	0.000894141	yes	up	2.92	2.18	6.15	6.65	3.46	5.13	3.75	5.08
ENSMUSG00000118544	Gm53033	predicted gene, 53033 [Source:MGI Symbol;Acc:MGI:6388926]	0.292	-1.7745	9.95967e-05	0.000901534	yes	down	125.71	176.34	125.62	53.28	121.36	51.02	142.557	75.22
ENSMUSG00000023051	Tarbp2	TARBP2, RISC loading complex RNA binding subunit [Source:MGI Symbol;Acc:MGI:103027]	0.358	-1.48278	0.000100331	0.000907246	yes	down	8.48	2.77	7.82	1.14	1.83	2.05	6.35667	1.67333
ENSMUSG00000024798	Htr7	5-hydroxytryptamine (serotonin) receptor 7 [Source:MGI Symbol;Acc:MGI:99841]	2.105	1.07416	0.000101072	0.000913484	yes	up	2.73	2.11	2.37	5.16	4.96	2.98	2.40333	4.36667
ENSMUSG00000021948	Prkcd	protein kinase C, delta [Source:MGI Symbol;Acc:MGI:97598]	0.269	-1.89698	0.000101175	0.000913948	yes	down	1.9	1.53	1.76	0.24	0.26	0.7	1.73	0.4
ENSMUSG00000040365	Trim41	tripartite motif-containing 41 [Source:MGI Symbol;Acc:MGI:2384814]	0.299	-1.74123	0.000101905	0.000919596	yes	down	1.31	1.31	1.38	0.24	0.26	0.5	1.33333	0.333333
ENSMUSG00000044065	Gm9788	predicted pseudogene 9788 [Source:MGI Symbol;Acc:MGI:3704496]	0.184	-2.44323	0.000104139	0.000936883	yes	down	1.49	5.58	5.67	0.75	0.62	0.73	4.24667	0.7
ENSMUSG00000040963	Asgr2	asialoglycoprotein receptor 2 [Source:MGI Symbol;Acc:MGI:88082]	0.46	-1.1197	0.00010583	0.000949191	yes	down	28.08	16.81	18.51	9.93	8.93	7.2	21.1333	8.68667
ENSMUSG00000035735	Dagla	diacylglycerol lipase, alpha [Source:MGI Symbol;Acc:MGI:2677061]	0.41	-1.28686	0.000107343	0.000961288	yes	down	51.45	34.23	24.98	12.3	17.1	13.55	36.8867	14.3167
ENSMUSG00000094439	Gm21969	predicted gene 21969 [Source:MGI Symbol;Acc:MGI:5439438]	0.195	-2.35486	0.00010778	0.000963734	yes	down	13.8	6.11	5.87	1.62	0.71	2.42	8.59333	1.58333
ENSMUSG00000053411	Cbx7	chromobox 7 [Source:MGI Symbol;Acc:MGI:1196439]	0.153	-2.70544	0.000108517	0.00096983	yes	down	67.96	26.69	29.02	5.88	5.23	10.1	41.2233	7.07
ENSMUSG00000023805	Synj2	synaptojanin 2 [Source:MGI Symbol;Acc:MGI:1201671]	0.337	-1.56977	0.000108945	0.000972756	yes	down	183	149.71	145.77	109.97	69.45	52.6	159.493	77.34
ENSMUSG00000002395	Use1	unconventional SNARE in the ER 1 homolog (S. cerevisiae) [Source:MGI Symbol;Acc:MGI:1914273]	0.279	-1.8414	0.000109444	0.000975646	yes	down	6.72	3.27	5.04	1.03	1.46	1.34	5.01	1.27667
ENSMUSG00000002496	Tsc2	TSC complex subunit 2 [Source:MGI Symbol;Acc:MGI:102548]	0.299	-1.74247	0.000111006	0.000988071	yes	down	8	4.57	6.03	1.35	0.26	1.61	6.2	1.07333
ENSMUSG00000056917	Sipa1	signal-induced proliferation associated gene 1 [Source:MGI Symbol;Acc:MGI:107576]	0.103	-3.28462	0.000112503	0.00100089	yes	down	0.51	0.42	2.71	0.09	0.02	0.04	1.21333	0.05
ENSMUSG00000022476	Polr3h	polymerase (RNA) III (DNA directed) polypeptide H [Source:MGI Symbol;Acc:MGI:1926179]	0.266	-1.91284	0.000114764	0.00101843	yes	down	6.71	1.08	4.3	0.89	0.57	0.52	4.03	0.66
ENSMUSG00000066382	Iqcf5	IQ motif containing F5 [Source:MGI Symbol;Acc:MGI:1922720]	0.434	-1.20456	0.000115806	0.00102665	yes	down	30.89	21.05	17.17	10.64	5.67	9.6	23.0367	8.63667
ENSMUSG00000062518	Zfp534	zinc finger protein 534 [Source:MGI Symbol;Acc:MGI:3650650]	2.065	1.04632	0.000116661	0.00103319	yes	up	27.29	31	20.62	42.23	40.97	41.49	26.3033	41.5633
ENSMUSG00000003873	Bax	BCL2-associated X protein [Source:MGI Symbol;Acc:MGI:99702]	3.391	1.76159	0.000117083	0.00103588	yes	up	1.5	1.26	2.3	4.28	5.28	5.43	1.68667	4.99667
ENSMUSG00000041649	Klf8	Kruppel-like factor 8 [Source:MGI Symbol;Acc:MGI:2442430]	0.217	-2.20292	0.000117479	0.00103739	yes	down	134.95	107.75	75.81	7.06	34.87	67.44	106.17	36.4567
ENSMUSG00000033728	Lrrc14	leucine rich repeat containing 14 [Source:MGI Symbol;Acc:MGI:2445060]	0.225	-2.15444	0.000117519	0.00103739	yes	down	3.7	0.94	1.74	0.07	0.28	0.25	2.12667	0.2
ENSMUSG00000075277	Haglr	Hoxd antisense growth associated long non-coding RNA [Source:MGI Symbol;Acc:MGI:3026978]	0.399	-1.32404	0.000118125	0.00104197	yes	down	234.03	277.17	259.39	110.23	188.71	198.61	256.863	165.85
ENSMUSG00000020773	Trim47	tripartite motif-containing 47 [Source:MGI Symbol;Acc:MGI:1917374]	0.28	-1.83485	0.000118346	0.0010434	yes	down	191.68	282.44	164.36	62.65	72.41	180.41	212.827	105.157
ENSMUSG00000044150	Bclaf3	Bclaf1 and Thrap3 family member 3 [Source:MGI Symbol;Acc:MGI:2685992]	0.366	-1.44876	0.000118555	0.00104471	yes	down	553.33	1172.91	1194.6	436.18	906.82	681.91	973.613	674.97
ENSMUSG00000026592	Tex35	testis expressed 35 [Source:MGI Symbol;Acc:MGI:1920685]	0.282	-1.82866	0.000120841	0.00106433	yes	down	9.5	6.13	7.92	1.22	4.2	7.56	7.85	4.32667
ENSMUSG00000029416	Slc15a4	solute carrier family 15, member 4 [Source:MGI Symbol;Acc:MGI:2140796]	0.282	-1.82584	0.000122791	0.00107774	yes	down	4.01	1.28	3.81	0.39	0.62	0.91	3.03333	0.64
ENSMUSG00000052446	Zfp961	zinc finger protein 961 [Source:MGI Symbol;Acc:MGI:3583954]	2.086	1.06105	0.000124136	0.00108792	yes	up	19.71	32.6	28.28	62.11	32.05	38.51	26.8633	44.2233
ENSMUSG00000075070	4932412D23Rik	RIKEN cDNA 4932412D23 gene [Source:MGI Symbol;Acc:MGI:1922972]	0.497	-1.01004	0.000126592	0.00110631	yes	down	56.35	79.29	64.1	14.52	17.44	20.2	66.58	17.3867
ENSMUSG00000036501	Fam13b	family with sequence similarity 13, member B [Source:MGI Symbol;Acc:MGI:2447834]	0.466	-1.10082	0.000126611	0.00110631	yes	down	44.01	47.58	54.12	6.77	11.03	8.51	48.57	8.77
ENSMUSG00000026577	Blzf1	basic leucine zipper nuclear factor 1 [Source:MGI Symbol;Acc:MGI:1201607]	2.171	1.11833	0.000127292	0.00111116	yes	up	7.1	10.33	11.5	21.8	19.18	9.42	9.64333	16.8
ENSMUSG00000024253	Dync2li1	dynein cytoplasmic 2 light intermediate chain 1 [Source:MGI Symbol;Acc:MGI:1913996]	0.454	-1.13897	0.000127586	0.00111317	yes	down	10.55	9.26	8.76	3.81	3.02	4.43	9.52333	3.75333
ENSMUSG00000110976	Gm48093	predicted gene, 48093 [Source:MGI Symbol;Acc:MGI:6097438]	0.328	-1.60908	0.000128303	0.00111722	yes	down	20.42	12.99	10.79	3.88	5.05	4.95	14.7333	4.62667
ENSMUSG00000031657	Heatr3	HEAT repeat containing 3 [Source:MGI Symbol;Acc:MGI:2444491]	0.43	-1.21735	0.000128524	0.00111859	yes	down	47.56	36.46	27.6	0.85	24.68	19.8	37.2067	15.11
ENSMUSG00000084298	Gm14331	predicted gene 14331 [Source:MGI Symbol;Acc:MGI:3649937]	0.015	-6.01906	0.000128672	0.00111932	yes	down	4.83	6.48	2.4	0	0	0	4.57	0
ENSMUSG00000063765	Chadl	chondroadherin-like [Source:MGI Symbol;Acc:MGI:3036284]	0.165	-2.60237	0.000129148	0.00112236	yes	down	2.27	1.21	2.63	0.32	0.07	0.35	2.03667	0.246667
ENSMUSG00000057880	Abat	4-aminobutyrate aminotransferase [Source:MGI Symbol;Acc:MGI:2443582]	0.35	-1.51535	0.000129926	0.001128	yes	down	57.33	52.77	52.16	14.82	3.61	16.22	54.0867	11.55
ENSMUSG00000050994	Adgb	androglobin [Source:MGI Symbol;Acc:MGI:3605549]	0.307	-1.70302	0.000130396	0.00113126	yes	down	3.63	9.93	8.83	1.65	0.77	0.96	7.46333	1.12667
ENSMUSG00000115986	Gm49439	predicted gene, 49439 [Source:MGI Symbol;Acc:MGI:6155083]	2.736	1.45204	0.000130428	0.00113126	yes	up	1.89	3.06	3.65	9.21	3.9	5.72	2.86667	6.27667
ENSMUSG00000052551	Adarb2	adenosine deaminase, RNA-specific, B2 [Source:MGI Symbol;Acc:MGI:2151118]	2.242	1.16487	0.00013073	0.00113331	yes	up	4.99	2.46	4.35	5.49	10.4	11.66	3.93333	9.18333
ENSMUSG00000075229	Ccdc58	coiled-coil domain containing 58 [Source:MGI Symbol;Acc:MGI:2146423]	0.422	-1.2451	0.000130836	0.00113368	yes	down	34.12	72.18	51.18	18.79	21.73	10.49	52.4933	17.0033
ENSMUSG00000053367	Epp13	epididymal protein 13 [Source:MGI Symbol;Acc:MGI:3643580]	0.314	-1.66932	0.000130935	0.00113397	yes	down	8.91	6.03	10.35	2.75	2.16	3.36	8.43	2.75667
ENSMUSG00000074635	3110070M22Rik	RIKEN cDNA 3110070M22 gene [Source:MGI Symbol;Acc:MGI:1914554]	0.236	-2.08618	0.000131771	0.00114065	yes	down	4.8	2.58	7.24	1.02	0.32	1.57	4.87333	0.97
ENSMUSG00000067212	H2-T23	histocompatibility 2, T region locus 23 [Source:MGI Symbol;Acc:MGI:95957]	0.366	-1.45138	0.00013203	0.00114234	yes	down	6.26	4.23	3.25	1.05	1.41	1.78	4.58	1.41333
ENSMUSG00000114891	Gm47272	predicted gene, 47272 [Source:MGI Symbol;Acc:MGI:6096111]	0.49	-1.02794	0.000132161	0.00114291	yes	down	213.35	206.64	155.43	52.83	40.26	70.45	191.807	54.5133
ENSMUSG00000085913	Gm15601	predicted gene 15601 [Source:MGI Symbol;Acc:MGI:3783048]	0.299	-1.741	0.000132951	0.00114862	yes	down	156.97	109.03	79.78	70.74	46.24	60.81	115.26	59.2633
ENSMUSG00000020514	Mrpl22	mitochondrial ribosomal protein L22 [Source:MGI Symbol;Acc:MGI:1333794]	0.468	-1.09554	0.000134305	0.00115691	yes	down	70.04	54.93	42.21	19.1	23.75	28.61	55.7267	23.82
ENSMUSG00000116024	Gm49527	predicted gene, 49527 [Source:MGI Symbol;Acc:MGI:6155227]	81.339	6.34587	0.000135341	0.00116527	yes	up	0	0	0	0.46	0.23	0.02	0	0.236667
ENSMUSG00000097016	Gm26708	predicted gene, 26708 [Source:MGI Symbol;Acc:MGI:5477202]	0.108	-3.21221	0.000135666	0.00116579	yes	down	29.29	25.34	12.4	1.78	4.49	4.32	22.3433	3.53
ENSMUSG00000022002	Erich6b	glutamate rich 6B [Source:MGI Symbol;Acc:MGI:1922522]	2.396	1.26041	0.000136731	0.00117436	yes	up	2.67	3.22	4.25	8.59	6.62	5.36	3.38	6.85667
ENSMUSG00000057093	Zfp607b	zinc finger protein 607B [Source:MGI Symbol;Acc:MGI:2148237]	0.379	-1.39804	0.000138044	0.00118392	yes	down	401.23	359.94	588.02	379.94	155.03	449.1	449.73	328.023
ENSMUSG00000022685	Parn	poly(A)-specific ribonuclease (deadenylation nuclease) [Source:MGI Symbol;Acc:MGI:1921358]	0.474	-1.07707	0.000138387	0.00118628	yes	down	272.95	474.29	331.06	69.13	151.26	210.5	359.433	143.63
ENSMUSG00000085234	Gm15614	predicted gene 15614 [Source:MGI Symbol;Acc:MGI:3783059]	0.312	-1.68251	0.000139382	0.00119365	yes	down	90.27	119.52	74.93	51.9	61.09	63.23	94.9067	58.74
ENSMUSG00000095597	Rps7-ps3	ribosomal protein S7, pseudogene 3 [Source:MGI Symbol;Acc:MGI:3648396]	0.381	-1.39216	0.000140401	0.00120005	yes	down	12.99	10.71	18.81	5.16	3.87	4.71	14.17	4.58
ENSMUSG00000110803	Gm20275	predicted gene, 20275 [Source:MGI Symbol;Acc:MGI:5012460]	0.146	-2.77922	0.000141138	0.00120576	yes	down	16.86	12.71	9.77	3.81	2.65	0.53	13.1133	2.33
ENSMUSG00000033751	Gadd45gip1	growth arrest and DNA-damage-inducible, gamma interacting protein 1 [Source:MGI Symbol;Acc:MGI:1914947]	0.494	-1.01821	0.000142651	0.00121693	yes	down	13.2	18.49	32.13	6.18	6.31	3.81	21.2733	5.43333
ENSMUSG00000101136	Gm8739	predicted gene 8739 [Source:MGI Symbol;Acc:MGI:3644775]	0.199	-2.32803	0.000142652	0.00121693	yes	down	21.2	16.12	11.67	2.31	2.2	6.19	16.33	3.56667
ENSMUSG00000111278	Gm32743	predicted gene, 32743 [Source:MGI Symbol;Acc:MGI:5591902]	2.994	1.58227	0.000144454	0.00122992	yes	up	1.01	1.76	1.25	2.28	4.2	3.21	1.34	3.23
ENSMUSG00000116520	4930414F18Rik	RIKEN cDNA 4930414F18 gene [Source:MGI Symbol;Acc:MGI:1926040]	0.202	-2.3104	0.000144608	0.00123064	yes	down	69.03	63.48	34.68	11.36	23.26	20.54	55.73	18.3867
ENSMUSG00000029236	Nmu	neuromedin U [Source:MGI Symbol;Acc:MGI:1860476]	0.475	-1.07484	0.000147835	0.00125446	yes	down	57.13	45.3	29.85	13.96	10.14	11.26	44.0933	11.7867
ENSMUSG00000031750	Il34	interleukin 34 [Source:MGI Symbol;Acc:MGI:1923777]	0.385	-1.3765	0.000148707	0.00126027	yes	down	135.85	46.06	101.54	93.39	44.41	126.89	94.4833	88.23
ENSMUSG00000026042	Col5a2	collagen, type V, alpha 2 [Source:MGI Symbol;Acc:MGI:88458]	0.084	-3.57737	0.000148712	0.00126027	yes	down	47.52	21.31	18.37	0	0.01	8.44	29.0667	2.81667
ENSMUSG00000110120	Gm45251	predicted gene 45251 [Source:MGI Symbol;Acc:MGI:5791087]	0.366	-1.44831	0.000149434	0.00126499	yes	down	9.91	8.19	5.58	2.51	1.56	3.46	7.89333	2.51
ENSMUSG00000057123	Gja5	gap junction protein, alpha 5 [Source:MGI Symbol;Acc:MGI:95716]	0.454	-1.14008	0.000152027	0.0012857	yes	down	99.71	83.21	88.4	33.27	34.92	58.86	90.44	42.35
ENSMUSG00000054523	Ms4a5	membrane-spanning 4-domains, subfamily A, member 5 [Source:MGI Symbol;Acc:MGI:2670985]	0.144	-2.80036	0.000152184	0.00128641	yes	down	7.52	4.5	2.28	1.33	0.24	0.42	4.76667	0.663333
ENSMUSG00000109545	Gm44788	predicted gene 44788 [Source:MGI Symbol;Acc:MGI:5753364]	0.147	-2.76881	0.000153149	0.00129271	yes	down	8.77	4.95	4.23	1.65	0	0.86	5.98333	0.836667
ENSMUSG00000110076	Gm45549	predicted gene 45549 [Source:MGI Symbol;Acc:MGI:5791385]	0.022	-5.51019	0.00015348	0.00129426	yes	down	0.66	1.77	1.8	0.06	0	0	1.41	0.02
ENSMUSG00000002992	Apoc2	apolipoprotein C-II [Source:MGI Symbol;Acc:MGI:88054]	0.109	-3.20396	0.000153771	0.00129548	yes	down	8.58	2.97	3.84	0.9	0	0.69	5.13	0.53
ENSMUSG00000107130	Gm43264	predicted gene 43264 [Source:MGI Symbol;Acc:MGI:5663401]	0.351	-1.5119	0.000154594	0.00130117	yes	down	22.14	37.64	31.87	9.51	9.95	14.72	30.55	11.3933
ENSMUSG00000104217	Gm37988	predicted gene, 37988 [Source:MGI Symbol;Acc:MGI:5611216]	0.229	-2.12406	0.000155302	0.00130464	yes	down	8.04	8.57	9.03	2.69	1.09	1.44	8.54667	1.74
ENSMUSG00000099490	Gm18802	predicted gene, 18802 [Source:MGI Symbol;Acc:MGI:5010987]	0.185	-2.43437	0.000156704	0.00131516	yes	down	52.51	75.87	52.33	39.05	22.09	5.55	60.2367	22.23
ENSMUSG00000078430	Gm10936	predicted gene 10936 [Source:MGI Symbol;Acc:MGI:3779146]	0.016	-6.00156	0.000157819	0.00132389	yes	down	2.6	3.34	0.83	0	0	0	2.25667	0
ENSMUSG00000019303	Psmc3ip	proteasome (prosome, macropain) 26S subunit, ATPase 3, interacting protein [Source:MGI Symbol;Acc:MGI:1098610]	0.309	-1.69467	0.000159075	0.00133316	yes	down	5.34	3.59	3.36	0.88	1.48	0.78	4.09667	1.04667
ENSMUSG00000025134	Alyref	Aly/REF export factor [Source:MGI Symbol;Acc:MGI:1341044]	0.395	-1.34003	0.0001604	0.00134363	yes	down	11.97	7.39	9.04	3.94	1.9	3.79	9.46667	3.21
ENSMUSG00000045053	Kcng3	potassium voltage-gated channel, subfamily G, member 3 [Source:MGI Symbol;Acc:MGI:2663923]	0.352	-1.5049	0.000161713	0.00135398	yes	down	53.47	64.5	40.95	19.39	21.41	31.45	52.9733	24.0833
ENSMUSG00000067916	Zfp991	zinc finger protein 991 [Source:MGI Symbol;Acc:MGI:3701604]	3.034	1.60115	0.000162031	0.001356	yes	up	6.69	5.57	1.69	18.21	22.12	13.7	4.65	18.01
ENSMUSG00000035142	Nubpl	nucleotide binding protein-like [Source:MGI Symbol;Acc:MGI:1924076]	0.496	-1.01253	0.000162923	0.00136107	yes	down	9.04	8.51	5.83	3.51	3.49	3.36	7.79333	3.45333
ENSMUSG00000031698	Mylk3	myosin light chain kinase 3 [Source:MGI Symbol;Acc:MGI:2443063]	0.386	-1.37248	0.000163214	0.00136267	yes	down	338.52	233.58	241.54	153.51	274.1	183.37	271.213	203.66
ENSMUSG00000045257	Morn2	MORN repeat containing 2 [Source:MGI Symbol;Acc:MGI:2674071]	0.214	-2.22264	0.000164039	0.00136762	yes	down	9.05	5.94	5.08	2.16	1.56	0.42	6.69	1.38
ENSMUSG00000014232	Cluap1	clusterin associated protein 1 [Source:MGI Symbol;Acc:MGI:1924029]	2.063	1.04482	0.000164414	0.00137009	yes	up	10.12	17.83	23.83	33.43	34.07	25.07	17.26	30.8567
ENSMUSG00000008028	1700008O03Rik	RIKEN cDNA 1700008O03 gene [Source:MGI Symbol;Acc:MGI:1916599]	0.032	-4.97444	0.000165294	0.00137612	yes	down	17.09	19.61	2.32	1.05	0.92	0	13.0067	0.656667
ENSMUSG00000067010	Vmn2r10	vomeronasal 2, receptor 10 [Source:MGI Symbol;Acc:MGI:1316730]	0.202	-2.30463	0.000166418	0.00138417	yes	down	0.34	0.43	0.29	0.03	0.04	0.11	0.353333	0.06
ENSMUSG00000107336	Gm43461	predicted gene 43461 [Source:MGI Symbol;Acc:MGI:5663598]	0.427	-1.22808	0.000167809	0.00139312	yes	down	15.87	13.28	11.78	4.34	4.22	6.85	13.6433	5.13667
ENSMUSG00000031981	Capn9	calpain 9 [Source:MGI Symbol;Acc:MGI:1920897]	0.167	-2.58584	0.000168123	0.00139441	yes	down	8.41	11.87	9.81	2.34	2.15	1.77	10.03	2.08667
ENSMUSG00000052369	Tmem106c	transmembrane protein 106C [Source:MGI Symbol;Acc:MGI:1196384]	0.391	-1.35322	0.000169906	0.0014068	yes	down	15.32	5.53	9.43	4.06	2.82	3.43	10.0933	3.43667
ENSMUSG00000022179	4931414P19Rik	RIKEN cDNA 4931414P19 gene [Source:MGI Symbol;Acc:MGI:1921609]	0.288	-1.79769	0.00017023	0.00140857	yes	down	133.01	142.7	50.44	49.69	80.02	46.98	108.717	58.8967
ENSMUSG00000032355	Mlip	muscular LMNA-interacting protein [Source:MGI Symbol;Acc:MGI:1916892]	0.429	-1.2197	0.000171456	0.00141748	yes	down	28.7	25.05	18	6.39	7.49	6.81	23.9167	6.89667
ENSMUSG00000100967	Gm29666	predicted gene 29666 [Source:MGI Symbol;Acc:MGI:5580372]	0.465	-1.10323	0.000171468	0.00141748	yes	down	8.92	9.77	5.86	2.57	2.88	4.23	8.18333	3.22667
ENSMUSG00000050856	Atp5k	ATP synthase, H+ transporting, mitochondrial F1F0 complex, subunit E [Source:MGI Symbol;Acc:MGI:106636]	0.476	-1.07232	0.000171991	0.00142114	yes	down	86.44	79.96	64.11	31.6	36.08	38.82	76.8367	35.5
ENSMUSG00000044086	Lmod3	leiomodin 3 (fetal) [Source:MGI Symbol;Acc:MGI:2444169]	0.252	-1.99099	0.000173285	0.00143049	yes	down	15.35	7.47	6.49	3	2.38	1.79	9.77	2.39
ENSMUSG00000087538	Gm16341	predicted gene 16341 [Source:MGI Symbol;Acc:MGI:3840137]	0.416	-1.26518	0.000175164	0.0014433	yes	down	408.25	454.44	279.98	193.25	198.72	329.08	380.89	240.35
ENSMUSG00000027742	Cog6	component of oligomeric golgi complex 6 [Source:MGI Symbol;Acc:MGI:1914792]	0.415	-1.26859	0.00017593	0.00144893	yes	down	3.92	2.98	4.12	3.28	2.1	0.88	3.67333	2.08667
ENSMUSG00000091358	Speer5-ps1	spermatogenesis associated glutamate (E)-rich protein 5, pseudogene 1 [Source:MGI Symbol;Acc:MGI:1917615]	0.447	-1.16196	0.000176686	0.00145316	yes	down	95.39	54.14	55.16	22.23	16.91	38.6	68.23	25.9133
ENSMUSG00000069682	Gm10275	predicted pseudogene 10275 [Source:MGI Symbol;Acc:MGI:3704354]	0.23	-2.12279	0.00017669	0.00145316	yes	down	7.17	13.83	17.27	3.39	2.32	0.92	12.7567	2.21
ENSMUSG00000095294	Gm21119	predicted gene, 21119 [Source:MGI Symbol;Acc:MGI:5434474]	0.266	-1.9088	0.000176898	0.00145419	yes	down	120.04	253.31	231.68	53.65	79.09	165.12	201.677	99.2867
ENSMUSG00000088733	Gm23895	predicted gene, 23895 [Source:MGI Symbol;Acc:MGI:5453672]	0.035	-4.81977	0.000177135	0.00145479	yes	down	2.78	3.92	2.09	0	0	0.29	2.93	0.0966667
ENSMUSG00000020096	Tbata	thymus, brain and testes associated [Source:MGI Symbol;Acc:MGI:1923820]	0.224	-2.15898	0.000177246	0.00145501	yes	down	73.1	107.03	71.22	16.17	37.77	38.84	83.7833	30.9267
ENSMUSG00000031360	Ctps2	cytidine 5'-triphosphate synthase 2 [Source:MGI Symbol;Acc:MGI:1933185]	0.477	-1.06678	0.000179677	0.00147149	yes	down	20.74	26.59	19.19	9.53	6.55	8.37	22.1733	8.15
ENSMUSG00000029053	Prkcz	protein kinase C, zeta [Source:MGI Symbol;Acc:MGI:97602]	0.332	-1.5907	0.000180224	0.00147466	yes	down	66.44	105.89	66.14	43.9	47.49	24.44	79.49	38.61
ENSMUSG00000029560	Snx8	sorting nexin 8 [Source:MGI Symbol;Acc:MGI:2443816]	0.497	-1.00858	0.000180519	0.00147639	yes	down	173.99	178.55	141.19	58.33	95.46	109.13	164.577	87.64
ENSMUSG00000029482	Aacs	acetoacetyl-CoA synthetase [Source:MGI Symbol;Acc:MGI:1926144]	0.241	-2.05552	0.000181146	0.00147946	yes	down	70.48	72.24	48.73	24.74	10.52	35.6	63.8167	23.62
ENSMUSG00000031303	Map3k15	mitogen-activated protein kinase kinase kinase 15 [Source:MGI Symbol;Acc:MGI:2448588]	0.342	-1.5469	0.000182042	0.00148608	yes	down	107.78	54.99	50.39	28.48	23.31	11.93	71.0533	21.24
ENSMUSG00000028413	B4galt1	UDP-Gal:betaGlcNAc beta 1,4- galactosyltransferase, polypeptide 1 [Source:MGI Symbol;Acc:MGI:95705]	0.237	-2.07726	0.000182719	0.00149039	yes	down	10.95	12.08	9.72	1.95	1.96	1.72	10.9167	1.87667
ENSMUSG00000086109	Gm13391	predicted gene 13391 [Source:MGI Symbol;Acc:MGI:3651526]	0.384	-1.37916	0.000182772	0.00149039	yes	down	16.12	17.17	16.75	3.19	6.83	6.6	16.68	5.54
ENSMUSG00000039615	Stub1	STIP1 homology and U-Box containing protein 1 [Source:MGI Symbol;Acc:MGI:1891731]	0.397	-1.3336	0.000182928	0.00149039	yes	down	19.71	6.58	13.76	4.84	2.94	4.58	13.35	4.12
ENSMUSG00000054434	Tmem120b	transmembrane protein 120B [Source:MGI Symbol;Acc:MGI:3603158]	0.217	-2.20697	0.00018335	0.00149262	yes	down	3.09	1.14	3.71	0.86	1.6	0.44	2.64667	0.966667
ENSMUSG00000052783	Grk4	G protein-coupled receptor kinase 4 [Source:MGI Symbol;Acc:MGI:95801]	0.443	-1.17357	0.000183657	0.00149443	yes	down	121.53	126.8	86.09	48.33	55.72	34.52	111.473	46.19
ENSMUSG00000086080	1700123O12Rik	RIKEN cDNA 1700123O12 gene [Source:MGI Symbol;Acc:MGI:1920874]	0.209	-2.25635	0.000186921	0.00151818	yes	down	15.64	14.05	30.78	2.78	7.1	4.96	20.1567	4.94667
ENSMUSG00000042401	Crtac1	cartilage acidic protein 1 [Source:MGI Symbol;Acc:MGI:1920082]	0.225	-2.1513	0.000188614	0.00152912	yes	down	15.8	29.23	39.39	4.33	21.76	4.18	28.14	10.09
ENSMUSG00000060808	B9d1os	B9 protein domain 1, opposite strand [Source:MGI Symbol;Acc:MGI:1920466]	0.109	-3.20363	0.000189751	0.00153692	yes	down	5.48	3.39	4.68	0.22	0.42	0.74	4.51667	0.46
ENSMUSG00000023882	Zfp54	zinc finger protein 54 [Source:MGI Symbol;Acc:MGI:99201]	0.387	-1.36954	0.000190859	0.00154519	yes	down	299.54	406.78	327.44	444.3	173.4	94.25	344.587	237.317
ENSMUSG00000066688	Pramel21	PRAME like 21 [Source:MGI Symbol;Acc:MGI:3650232]	2.153	1.10644	0.000191119	0.00154658	yes	up	1.89	1.7	1.83	3.17	3.94	2.85	1.80667	3.32
ENSMUSG00000028049	Scamp3	secretory carrier membrane protein 3 [Source:MGI Symbol;Acc:MGI:1346346]	0.411	-1.28368	0.000192679	0.00155849	yes	down	19.42	6.51	19.04	4.85	4.6	5.89	14.99	5.11333
ENSMUSG00000082724	Gm14416	predicted gene 14416 [Source:MGI Symbol;Acc:MGI:3702407]	4.06	2.02156	0.000195562	0.00158036	yes	up	0.49	0.54	0.16	1.02	1.72	1.5	0.396667	1.41333
ENSMUSG00000003360	Ddx23	DEAD box helicase 23 [Source:MGI Symbol;Acc:MGI:1921601]	0.336	-1.57143	0.000195654	0.00158038	yes	down	78.34	81.9	85.13	25.89	33.49	32.6	81.79	30.66
ENSMUSG00000032243	Itga11	integrin alpha 11 [Source:MGI Symbol;Acc:MGI:2442114]	0.114	-3.12935	0.00019616	0.00158345	yes	down	69.48	18.52	96.68	7.39	4.28	24.74	61.56	12.1367
ENSMUSG00000074578	Zfas1	zinc finger, NFX1-type containing 1, antisense RNA 1 [Source:MGI Symbol;Acc:MGI:1916199]	0.388	-1.36476	0.000196309	0.00158349	yes	down	197.33	68.17	68.11	42.25	46.32	47.69	111.203	45.42
ENSMUSG00000000384	Tbrg4	transforming growth factor beta regulated gene 4 [Source:MGI Symbol;Acc:MGI:1100868]	0.277	-1.84968	0.000196588	0.00158502	yes	down	5.3	7.4	5.22	1.99	1.66	1.18	5.97333	1.61
ENSMUSG00000036892	Prodh2	proline dehydrogenase (oxidase) 2 [Source:MGI Symbol;Acc:MGI:1929093]	0.199	-2.32626	0.000197226	0.00158943	yes	down	5.44	10.15	8.73	0.5	1.21	2.82	8.10667	1.51
ENSMUSG00000050628	Ubald2	UBA-like domain containing 2 [Source:MGI Symbol;Acc:MGI:1914635]	2.473	1.30645	0.000199531	0.00160653	yes	up	1.84	1.77	2.45	3.67	4.57	3.72	2.02	3.98667
ENSMUSG00000113158	Gm31447	predicted gene, 31447 [Source:MGI Symbol;Acc:MGI:5590606]	0.056	-4.15064	0.000199621	0.00160653	yes	down	8.72	7.39	9.8	0	0.57	1.16	8.63667	0.576667
ENSMUSG00000028033	Kcnq5	potassium voltage-gated channel, subfamily Q, member 5 [Source:MGI Symbol;Acc:MGI:1924937]	0.307	-1.70592	0.000200979	0.00161599	yes	down	12.31	6.66	6.12	2.66	2.17	1.13	8.36333	1.98667
ENSMUSG00000070577	Gm572	predicted gene 572 [Source:MGI Symbol;Acc:MGI:2685418]	0.323	-1.62973	0.000201409	0.0016187	yes	down	78.5	70.77	62.6	20.59	47.53	47.86	70.6233	38.66
ENSMUSG00000020621	Rdh14	retinol dehydrogenase 14 (all-trans and 9-cis) [Source:MGI Symbol;Acc:MGI:1920402]	2.46	1.2989	0.000201592	0.00161897	yes	up	2	1.94	2.93	4.5	6.46	3.57	2.29	4.84333
ENSMUSG00000022488	Nckap1l	NCK associated protein 1 like [Source:MGI Symbol;Acc:MGI:1926063]	0.387	-1.36833	0.000201625	0.00161897	yes	down	85.72	81.4	73.55	36.08	49.98	57.95	80.2233	48.0033
ENSMUSG00000022965	Ifngr2	interferon gamma receptor 2 [Source:MGI Symbol;Acc:MGI:107654]	0.318	-1.65469	0.000202909	0.00162706	yes	down	128.92	112.4	102.72	68.02	80.56	40.18	114.68	62.92
ENSMUSG00000023951	Vegfa	vascular endothelial growth factor A [Source:MGI Symbol;Acc:MGI:103178]	70.096	6.13127	0.000204005	0.0016351	yes	up	0	0	0	0.37	0.22	0.22	0	0.27
ENSMUSG00000021094	Dhrs7	dehydrogenase/reductase (SDR family) member 7 [Source:MGI Symbol;Acc:MGI:1913625]	0.121	-3.0451	0.000204505	0.00163836	yes	down	15.97	14.51	14.05	1.12	3.75	0.96	14.8433	1.94333
ENSMUSG00000066595	Flvcr1	feline leukemia virus subgroup C cellular receptor 1 [Source:MGI Symbol;Acc:MGI:2444881]	0.482	-1.05277	0.000206256	0.00165014	yes	down	2335.76	2227.66	2267.44	1509.67	2375.13	2476.95	2276.95	2120.58
ENSMUSG00000067071	Hes6	hairy and enhancer of split 6 [Source:MGI Symbol;Acc:MGI:1859852]	2.851	1.51137	0.000206965	0.00165425	yes	up	1.19	0.96	2.11	3.62	3.43	3.29	1.42	3.44667
ENSMUSG00000056222	Spock1	sparc/osteonectin, cwcv and kazal-like domains proteoglycan 1 [Source:MGI Symbol;Acc:MGI:105371]	0.24	-2.0575	0.000207051	0.00165425	yes	down	1.47	0.71	1.58	0.21	0.12	0.29	1.25333	0.206667
ENSMUSG00000032342	Mto1	mitochondrial tRNA translation optimization 1 [Source:MGI Symbol;Acc:MGI:1915541]	0.408	-1.29293	0.000207415	0.00165641	yes	down	261.6	131.24	112.75	46.9	13.83	26.52	168.53	29.0833
ENSMUSG00000052534	Pbx1	pre B cell leukemia homeobox 1 [Source:MGI Symbol;Acc:MGI:97495]	0.352	-1.50487	0.000207845	0.00165898	yes	down	254.32	562.31	321.28	196.51	273.49	297.25	379.303	255.75
ENSMUSG00000118369	Gm30541	predicted gene, 30541 [Source:MGI Symbol;Acc:MGI:5589700]	0.139	-2.85189	0.000212211	0.00169088	yes	down	31.3	31.91	41.77	12.95	5.48	6.96	34.9933	8.46333
ENSMUSG00000015149	Sirt2	sirtuin 2 [Source:MGI Symbol;Acc:MGI:1927664]	0.255	-1.96978	0.00021286	0.00169528	yes	down	2.24	1.37	1.73	0.49	0.51	0.28	1.78	0.426667
ENSMUSG00000089109	Gm23916	predicted gene, 23916 [Source:MGI Symbol;Acc:MGI:5453693]	0.283	-1.82285	0.000214766	0.00170892	yes	down	14.42	18.62	10.44	1.43	2.05	7.24	14.4933	3.57333
ENSMUSG00000042595	Fam199x	family with sequence similarity 199, X-linked [Source:MGI Symbol;Acc:MGI:2384304]	2.019	1.01361	0.000215568	0.00171303	yes	up	25.17	42.51	55.05	82.2	47.51	75.82	40.91	68.51
ENSMUSG00000092171	4833427F10Rik	RIKEN cDNA 4833427F10 gene [Source:MGI Symbol;Acc:MGI:1921851]	0.165	-2.60289	0.000216201	0.00171724	yes	down	9.41	17.11	8.19	2.19	1.97	2.75	11.57	2.30333
ENSMUSG00000024026	Glo1	glyoxalase 1 [Source:MGI Symbol;Acc:MGI:95742]	0.428	-1.22346	0.000216813	0.00171989	yes	down	11.3	5.81	6.79	4.02	2.63	2.96	7.96667	3.20333
ENSMUSG00000091415	Ak9	adenylate kinase 9 [Source:MGI Symbol;Acc:MGI:2685080]	0.438	-1.19237	0.000216924	0.00171989	yes	down	9.7	9.26	13	3.44	2.03	2.58	10.6533	2.68333
ENSMUSG00000024219	Anks1	ankyrin repeat and SAM domain containing 1 [Source:MGI Symbol;Acc:MGI:2446180]	0.395	-1.33917	0.000218263	0.00172894	yes	down	270.47	483.76	355.85	238.51	373.37	235.26	370.027	282.38
ENSMUSG00000043333	Rhbdl2	rhomboid like 2 [Source:MGI Symbol;Acc:MGI:3608413]	0.391	-1.35501	0.000223657	0.00176375	yes	down	788.54	1317.47	694.14	393.65	374.92	957.08	933.383	575.217
ENSMUSG00000039153	Runx2	runt related transcription factor 2 [Source:MGI Symbol;Acc:MGI:99829]	0.442	-1.17696	0.000226126	0.00178106	yes	down	289.52	414.84	198.81	156.07	248.3	151.5	301.057	185.29
ENSMUSG00000072640	Lyrm9	LYR motif containing 9 [Source:MGI Symbol;Acc:MGI:1913524]	0.193	-2.37547	0.000227257	0.00178816	yes	down	5.61	2.98	2.01	0.07	0.02	0.07	3.53333	0.0533333
ENSMUSG00000038057	Dbil5	diazepam binding inhibitor-like 5 [Source:MGI Symbol;Acc:MGI:108039]	0.107	-3.22395	0.00022726	0.00178816	yes	down	5.64	2.6	3.44	0.69	0.17	0.33	3.89333	0.396667
ENSMUSG00000057863	Rpl36	ribosomal protein L36 [Source:MGI Symbol;Acc:MGI:1860603]	0.415	-1.26749	0.000227379	0.00178831	yes	down	33.6	37.04	41.39	18.13	14.07	19.66	37.3433	17.2867
ENSMUSG00000105734	4930558C23Rik	RIKEN cDNA 4930558C23 gene [Source:MGI Symbol;Acc:MGI:1914904]	0.226	-2.14647	0.000229132	0.00180125	yes	down	6.28	3.53	2.45	1.06	0.98	0.56	4.08667	0.866667
ENSMUSG00000098055	Gm26947	predicted gene, 26947 [Source:MGI Symbol;Acc:MGI:5504062]	0.291	-1.78263	0.000230535	0.0018107	yes	down	1.6	0.98	1.21	0.21	0.34	0.37	1.26333	0.306667
ENSMUSG00000012819	Cdh23	cadherin 23 (otocadherin) [Source:MGI Symbol;Acc:MGI:1890219]	0.237	-2.07732	0.000231555	0.00181548	yes	down	80.86	66.84	44.49	28.32	21.45	9.99	64.0633	19.92
ENSMUSG00000047880	Cxcr5	chemokine (C-X-C motif) receptor 5 [Source:MGI Symbol;Acc:MGI:103567]	0.135	-2.88529	0.000231858	0.00181704	yes	down	3.75	8.2	7.94	0.97	0.32	1.55	6.63	0.946667
ENSMUSG00000099207	Gm10637	predicted gene 10637 [Source:MGI Symbol;Acc:MGI:3641741]	0.28	-1.83885	0.000232221	0.00181865	yes	down	2.94	1.97	2.23	0.43	0.41	0.42	2.38	0.42
ENSMUSG00000058402	Zfp420	zinc finger protein 420 [Source:MGI Symbol;Acc:MGI:2444666]	2.287	1.19339	0.00023299	0.00182349	yes	up	1.49	2.32	3.42	5.64	5.1	2.69	2.41	4.47667
ENSMUSG00000051184	Zfp524	zinc finger protein 524 [Source:MGI Symbol;Acc:MGI:1916740]	0.105	-3.25089	0.000234567	0.0018342	yes	down	1.52	0.67	2.6	0.19	0.13	0.12	1.59667	0.146667
ENSMUSG00000036995	Asap3	ArfGAP with SH3 domain, ankyrin repeat and PH domain 3 [Source:MGI Symbol;Acc:MGI:2684986]	0.313	-1.67357	0.00023485	0.0018356	yes	down	118.33	133.34	96.11	80.98	34.68	97.72	115.927	71.1267
ENSMUSG00000022945	Chaf1b	chromatin assembly factor 1, subunit B (p60) [Source:MGI Symbol;Acc:MGI:1314881]	0.348	-1.52246	0.000235079	0.00183657	yes	down	5.14	3.35	5.99	1.73	1.34	0.72	4.82667	1.26333
ENSMUSG00000033576	Apol6	apolipoprotein L 6 [Source:MGI Symbol;Acc:MGI:1919189]	0.13	-2.94534	0.000235396	0.00183816	yes	down	1.54	0.87	1.63	0.36	0.27	0.07	1.34667	0.233333
ENSMUSG00000117439	Gm50083	predicted gene, 50083 [Source:MGI Symbol;Acc:MGI:6275415]	2.238	1.1625	0.000237315	0.00185158	yes	up	11.28	11.67	5.89	14.46	14.83	13.1	9.61333	14.13
ENSMUSG00000119690	AC122481.1	-	0.265	-1.91393	0.00023761	0.00185224	yes	down	98.83	64.25	38.2	20.44	24.05	36.31	67.0933	26.9333
ENSMUSG00000041426	Hibch	3-hydroxyisobutyryl-Coenzyme A hydrolase [Source:MGI Symbol;Acc:MGI:1923792]	0.324	-1.62477	0.000238952	0.00186106	yes	down	130.03	150.54	100.76	74.77	49.44	81.59	127.11	68.6
ENSMUSG00000028755	Cda	cytidine deaminase [Source:MGI Symbol;Acc:MGI:1919519]	0.392	-1.35204	0.000240924	0.00187476	yes	down	181.18	193.38	157.57	125.49	149.39	136.4	177.377	137.093
ENSMUSG00000028655	Mfsd2a	major facilitator superfamily domain containing 2A [Source:MGI Symbol;Acc:MGI:1923824]	0.433	-1.20907	0.000242125	0.00188328	yes	down	8.7	5.26	8.47	2.3	5.14	2.1	7.47667	3.18
ENSMUSG00000004070	Hmox2	heme oxygenase 2 [Source:MGI Symbol;Acc:MGI:109373]	0.45	-1.15041	0.000242306	0.00188385	yes	down	9.99	7.19	6.88	3.15	3.32	3.11	8.02	3.19333
ENSMUSG00000028188	Spata1	spermatogenesis associated 1 [Source:MGI Symbol;Acc:MGI:1918201]	2.038	1.02694	0.000243655	0.00189267	yes	up	3.77	2.33	2.93	5.94	5.15	4.37	3.01	5.15333
ENSMUSG00000106464	C130083M11Rik	RIKEN cDNA C130083M11 gene [Source:MGI Symbol;Acc:MGI:3041216]	0.207	-2.27211	0.000245007	0.00190066	yes	down	5.48	6.31	5.69	0.09	0.74	1.54	5.82667	0.79
ENSMUSG00000020057	Dram1	DNA-damage regulated autophagy modulator 1 [Source:MGI Symbol;Acc:MGI:1918962]	0.256	-1.96702	0.000246735	0.00191323	yes	down	32.09	21.47	9.14	6.33	5.69	1.81	20.9	4.61
ENSMUSG00000021423	Ly86	lymphocyte antigen 86 [Source:MGI Symbol;Acc:MGI:1321404]	0.225	-2.1512	0.000246967	0.00191339	yes	down	169.33	118.67	77.77	24	35.87	51.62	121.923	37.1633
ENSMUSG00000056458	Mok	MOK protein kinase [Source:MGI Symbol;Acc:MGI:1336881]	0.201	-2.31563	0.000247733	0.00191759	yes	down	1.96	1.3	2.19	0.37	0.46	0.15	1.81667	0.326667
ENSMUSG00000092162	Vmn2r86	vomeronasal 2, receptor 86 [Source:MGI Symbol;Acc:MGI:3649066]	0.234	-2.09673	0.000254773	0.00196777	yes	down	164.85	128.65	50.73	52.39	52.88	56.23	114.743	53.8333
ENSMUSG00000031608	Galnt7	polypeptide N-acetylgalactosaminyltransferase 7 [Source:MGI Symbol;Acc:MGI:1349449]	0.374	-1.41756	0.000255626	0.00197349	yes	down	131.53	84.89	97.49	31.41	81.9	41.3	104.637	51.5367
ENSMUSG00000060204	Slc10a4-ps	solute carrier family 10 (sodium/bile acid cotransporter family), pseudogene [Source:MGI Symbol;Acc:MGI:3645333]	0.411	-1.28373	0.000259595	0.00200135	yes	down	15.49	6.5	8.32	4.55	3.4	2.6	10.1033	3.51667
ENSMUSG00000022683	Pla2g10	phospholipase A2, group X [Source:MGI Symbol;Acc:MGI:1347522]	0.297	-1.7517	0.000259689	0.00200135	yes	down	67.16	125.11	58.17	35.4	50.76	54.43	83.48	46.8633
ENSMUSG00000118100	Gm50340	predicted gene, 50340 [Source:MGI Symbol;Acc:MGI:6303216]	0.381	-1.391	0.000263988	0.00203005	yes	down	19.16	20.31	13.92	6.47	4.21	6.88	17.7967	5.85333
ENSMUSG00000115591	Gm31282	predicted gene, 31282 [Source:MGI Symbol;Acc:MGI:5590441]	0.285	-1.81202	0.00026482	0.00203448	yes	down	141.75	155.65	83.31	120	48.05	54.18	126.903	74.0767
ENSMUSG00000085019	Pard3bos2	par-3 family cell polarity regulator beta, opposite strand 2 [Source:MGI Symbol;Acc:MGI:3650411]	0.383	-1.3847	0.000265714	0.0020385	yes	down	9.05	8.94	5.56	3.43	1.98	4.53	7.85	3.31333
ENSMUSG00000021240	Abcd4	ATP-binding cassette, sub-family D (ALD), member 4 [Source:MGI Symbol;Acc:MGI:1349217]	0.498	-1.00585	0.000265781	0.0020385	yes	down	10.98	10.76	12.37	4.62	3.49	5.53	11.37	4.54667
ENSMUSG00000041301	Cftr	cystic fibrosis transmembrane conductance regulator [Source:MGI Symbol;Acc:MGI:88388]	2.126	1.08806	0.000267823	0.00205327	yes	up	4.17	2.64	3.35	6.6	4.47	7.43	3.38667	6.16667
ENSMUSG00000072888	Samt2	spermatogenesis associated multipass transmembrane protein 2 [Source:MGI Symbol;Acc:MGI:3646587]	0.037	-4.75354	0.000270184	0.00206957	yes	down	2.31	1.51	1.08	0.17	0	0	1.63333	0.0566667
ENSMUSG00000064307	Lrrc51	leucine rich repeat containing 51 [Source:MGI Symbol;Acc:MGI:1916608]	0.162	-2.62689	0.000278078	0.00212083	yes	down	26.13	31.37	27.22	5.89	0.11	18.96	28.24	8.32
ENSMUSG00000032892	Rangrf	RAN guanine nucleotide release factor [Source:MGI Symbol;Acc:MGI:1889073]	0.362	-1.46622	0.000278473	0.00212292	yes	down	7.12	7.26	7.43	1.97	3.05	2.21	7.27	2.41
ENSMUSG00000032867	Fbxw8	F-box and WD-40 domain protein 8 [Source:MGI Symbol;Acc:MGI:1923041]	0.434	-1.20569	0.0002787	0.00212312	yes	down	155.8	131.47	76.17	36.77	49.26	13.3	121.147	33.11
ENSMUSG00000114000	Gm48762	predicted gene, 48762 [Source:MGI Symbol;Acc:MGI:6098445]	0.305	-1.71344	0.000281704	0.00214199	yes	down	3.07	1.52	3.92	0.8	0.3	0.54	2.83667	0.546667
ENSMUSG00000006494	Pdk1	pyruvate dehydrogenase kinase, isoenzyme 1 [Source:MGI Symbol;Acc:MGI:1926119]	2.087	1.06163	0.000282073	0.00214345	yes	up	2.61	1.78	3.43	5.71	3.26	3.8	2.60667	4.25667
ENSMUSG00000035469	Rcbtb1	regulator of chromosome condensation (RCC1) and BTB (POZ) domain containing protein 1 [Source:MGI Symbol;Acc:MGI:1918580]	2.285	1.19236	0.000282138	0.00214345	yes	up	1.92	2.89	3.55	6.13	4.75	4.4	2.78667	5.09333
ENSMUSG00000026774	Potegl	POTE ankyrin domain family, member G like [Source:MGI Symbol;Acc:MGI:1918231]	0.116	-3.10447	0.000283512	0.00215199	yes	down	53	32.93	33.26	3.96	3.22	17.11	39.73	8.09667
ENSMUSG00000072980	Oip5	Opa interacting protein 5 [Source:MGI Symbol;Acc:MGI:1917895]	0.487	-1.03756	0.000285393	0.00216444	yes	down	391.94	234.75	183.82	189.8	173.23	193.62	270.17	185.55
ENSMUSG00000079592	C1qtnf5	C1q and tumor necrosis factor related protein 5 [Source:MGI Symbol;Acc:MGI:2385958]	0.337	-1.56745	0.000286714	0.00217353	yes	down	3.67	2.8	5.13	1.05	1.33	1.13	3.86667	1.17
ENSMUSG00000073988	Ttpa	tocopherol (alpha) transfer protein [Source:MGI Symbol;Acc:MGI:1354168]	3.252	1.7012	0.000291713	0.00220763	yes	up	0.47	0.7	0.31	1.89	1.05	1.1	0.493333	1.34667
ENSMUSG00000033032	Afap1l1	actin filament associated protein 1-like 1 [Source:MGI Symbol;Acc:MGI:2147199]	0.243	-2.04022	0.000296556	0.00224133	yes	down	48.13	57.96	39.53	3.09	7.78	16.83	48.54	9.23333
ENSMUSG00000047443	Erfe	erythroferrone [Source:MGI Symbol;Acc:MGI:3606476]	0.082	-3.60049	0.000297245	0.00224468	yes	down	1.43	0.82	1.51	0.12	0.36	0	1.25333	0.16
ENSMUSG00000034486	Gbx2	gastrulation brain homeobox 2 [Source:MGI Symbol;Acc:MGI:95668]	0.38	-1.39624	0.000300117	0.00226346	yes	down	10.23	3.79	9.63	1.43	1.83	1.34	7.88333	1.53333
ENSMUSG00000059734	Ndufs8	NADH:ubiquinone oxidoreductase core subunit S8 [Source:MGI Symbol;Acc:MGI:2385079]	0.39	-1.35804	0.000300534	0.00226563	yes	down	9.86	7.13	8.98	3.39	2.52	2.7	8.65667	2.87
ENSMUSG00000104158	Gm38100	predicted gene, 38100 [Source:MGI Symbol;Acc:MGI:5611328]	2.699	1.43232	0.000302541	0.00227881	yes	up	0.8	1.08	1.18	2.62	2.13	2.36	1.02	2.37
ENSMUSG00000057072	Spata45	spermatogenesis associated 45 [Source:MGI Symbol;Acc:MGI:1922808]	0.432	-1.20959	0.000303157	0.0022815	yes	down	57.65	54.61	48.64	34.9	17.73	28.48	53.6333	27.0367
ENSMUSG00000020086	Macroh2a2	macroH2A.2 histone [Source:MGI Symbol;Acc:MGI:3037658]	0.115	-3.11646	0.000304124	0.00228636	yes	down	0.77	9.31	0.69	0.03	0.09	0.09	3.59	0.07
ENSMUSG00000114154	Gm48597	predicted gene, 48597 [Source:MGI Symbol;Acc:MGI:6098174]	0.484	-1.04811	0.000304191	0.00228636	yes	down	54.88	42.91	62.12	20.5	19.32	33.35	53.3033	24.39
ENSMUSG00000018507	Trpv2	transient receptor potential cation channel, subfamily V, member 2 [Source:MGI Symbol;Acc:MGI:1341836]	0.167	-2.58186	0.000312229	0.00233682	yes	down	1.51	0.8	0.89	0.07	0.16	0.16	1.06667	0.13
ENSMUSG00000098024	Gm27003	predicted gene, 27003 [Source:MGI Symbol;Acc:MGI:5504118]	0.438	-1.19109	0.000313932	0.0023467	yes	down	533.82	649.7	433.41	338.8	195.67	478.09	538.977	337.52
ENSMUSG00000057933	Gsta2	glutathione S-transferase, alpha 2 (Yc2) [Source:MGI Symbol;Acc:MGI:95863]	0.321	-1.63957	0.000314232	0.00234782	yes	down	87.24	69.99	63.45	38.07	57.77	60.43	73.56	52.09
ENSMUSG00000022938	Fam3b	family with sequence similarity 3, member B [Source:MGI Symbol;Acc:MGI:1270150]	0.269	-1.89498	0.00031609	0.0023597	yes	down	4.42	4.58	4.82	1.86	1	0.69	4.60667	1.18333
ENSMUSG00000114174	Cycs-ps3	cytochrome c, pseudogene 3 [Source:MGI Symbol;Acc:MGI:109498]	0.019	-5.73176	0.000318631	0.00237766	yes	down	3.6	2.42	2.09	0	0	0	2.70333	0
ENSMUSG00000028057	Rit1	Ras-like without CAAX 1 [Source:MGI Symbol;Acc:MGI:108053]	0.334	-1.58224	0.00032187	0.00239726	yes	down	4.41	4.07	3.73	1.39	0.95	1.57	4.07	1.30333
ENSMUSG00000067064	Olfr1416	olfactory receptor 1416 [Source:MGI Symbol;Acc:MGI:3031250]	0.436	-1.19907	0.00032493	0.00241445	yes	down	37.64	38.73	28.87	14.13	14.44	19.96	35.08	16.1767
ENSMUSG00000027245	Hypk	huntingtin interacting protein K [Source:MGI Symbol;Acc:MGI:1914943]	0.495	-1.01329	0.000325443	0.00241724	yes	down	42.97	55.41	29.66	20.49	20.14	18.42	42.68	19.6833
ENSMUSG00000027673	Ndufb5	NADH:ubiquinone oxidoreductase subunit B5 [Source:MGI Symbol;Acc:MGI:1913296]	0.497	-1.00828	0.000327882	0.00243433	yes	down	90.4	62.03	51.83	27.92	27.03	15.13	68.0867	23.36
ENSMUSG00000026126	Ptpn18	protein tyrosine phosphatase, non-receptor type 18 [Source:MGI Symbol;Acc:MGI:108410]	0.263	-1.92646	0.000328482	0.00243776	yes	down	3.09	1.22	2.64	0.61	0.42	0.58	2.31667	0.536667
ENSMUSG00000024140	Epas1	endothelial PAS domain protein 1 [Source:MGI Symbol;Acc:MGI:109169]	42.124	5.39656	0.000329236	0.00244233	yes	up	0	0.01	0	0.11	0.09	0.18	0.00333333	0.126667
ENSMUSG00000021541	Trpc7	transient receptor potential cation channel, subfamily C, member 7 [Source:MGI Symbol;Acc:MGI:1349470]	0.261	-1.93615	0.000330735	0.00245139	yes	down	53.4	143.93	80.83	30.42	68.98	37.93	92.72	45.7767
ENSMUSG00000005501	Usp40	ubiquitin specific peptidase 40 [Source:MGI Symbol;Acc:MGI:2443184]	0.333	-1.58661	0.000331658	0.00245654	yes	down	9.53	11.01	8.74	3.12	2.57	1.92	9.76	2.53667
ENSMUSG00000103199	Gm37648	predicted gene, 37648 [Source:MGI Symbol;Acc:MGI:5610876]	4.227	2.07953	0.000331709	0.00245654	yes	up	0.08	0.31	0.44	1	0.98	0.97	0.276667	0.983333
ENSMUSG00000083749	Gm13100	predicted gene 13100 [Source:MGI Symbol;Acc:MGI:3650205]	2.024	1.01688	0.000334038	0.00246965	yes	up	59.63	97.81	53.96	136.25	112.46	150.68	70.4667	133.13
ENSMUSG00000028476	Reck	reversion-inducing-cysteine-rich protein with kazal motifs [Source:MGI Symbol;Acc:MGI:1855698]	0.289	-1.79332	0.000334914	0.00247404	yes	down	79.42	91.19	28.04	6.43	12.81	7.18	66.2167	8.80667
ENSMUSG00000032306	Mpi	mannose phosphate isomerase [Source:MGI Symbol;Acc:MGI:97075]	0.209	-2.25673	0.000335984	0.00248091	yes	down	3.01	1.55	1.52	0.72	0.25	0.11	2.02667	0.36
ENSMUSG00000022912	Pros1	protein S (alpha) [Source:MGI Symbol;Acc:MGI:1095733]	0.414	-1.27225	0.000337483	0.0024905	yes	down	25.9	48.29	43.41	6.89	12.68	9.45	39.2	9.67333
ENSMUSG00000112806	Gm48146	predicted gene, 48146 [Source:MGI Symbol;Acc:MGI:6097513]	0.298	-1.74474	0.000337565	0.0024905	yes	down	3.54	4.35	2.04	0.75	1.07	0.81	3.31	0.876667
ENSMUSG00000023707	Ogfod2	2-oxoglutarate and iron-dependent oxygenase domain containing 2 [Source:MGI Symbol;Acc:MGI:1913877]	0.125	-2.99738	0.00033945	0.00250231	yes	down	2.22	0.52	1.51	0.26	0.18	0.13	1.41667	0.19
ENSMUSG00000022672	Prkdc	protein kinase, DNA activated, catalytic polypeptide [Source:MGI Symbol;Acc:MGI:104779]	0.427	-1.22823	0.00034155	0.00251464	yes	down	242.34	353.88	158.17	117.28	80.22	67.07	251.463	88.19
ENSMUSG00000108112	Gm45193	predicted gene 45193 [Source:MGI Symbol;Acc:MGI:5753769]	0.455	-1.13469	0.000341887	0.00251607	yes	down	270.04	363.62	265.89	298.05	170.98	245.82	299.85	238.283
ENSMUSG00000029304	Spp1	secreted phosphoprotein 1 [Source:MGI Symbol;Acc:MGI:98389]	101.042	6.65881	0.000343719	0.00252638	yes	up	0.57	0	0.13	17.86	0.24	26.38	0.233333	14.8267
ENSMUSG00000023953	Polh	polymerase (DNA directed), eta (RAD 30 related) [Source:MGI Symbol;Acc:MGI:1891457]	0.452	-1.14511	0.000349378	0.0025657	yes	down	674.22	428.53	332.83	337.51	346.54	473.24	478.527	385.763
ENSMUSG00000024500	Ppp2r2b	protein phosphatase 2, regulatory subunit B, beta [Source:MGI Symbol;Acc:MGI:1920180]	0.453	-1.14338	0.000349912	0.00256763	yes	down	43.44	10.58	13.65	8.66	5.36	14.4	22.5567	9.47333
ENSMUSG00000039201	Tbc1d25	TBC1 domain family, member 25 [Source:MGI Symbol;Acc:MGI:2444862]	0.072	-3.78595	0.000350574	0.00257034	yes	down	0.87	0.42	0.45	0	0.07	0.03	0.58	0.0333333
ENSMUSG00000050552	Lamtor4	late endosomal/lysosomal adaptor, MAPK and MTOR activator 4 [Source:MGI Symbol;Acc:MGI:1913346]	0.443	-1.17527	0.000355374	0.00260229	yes	down	11.68	8.29	10.42	4.19	4.53	3.24	10.13	3.98667
ENSMUSG00000083957	Gm12742	predicted gene 12742 [Source:MGI Symbol;Acc:MGI:3651646]	0.128	-2.96619	0.000357865	0.00261727	yes	down	5.25	1.69	2.97	0.26	0.27	0.62	3.30333	0.383333
ENSMUSG00000048550	Thnsl1	threonine synthase-like 1 (bacterial) [Source:MGI Symbol;Acc:MGI:2139347]	2.092	1.06476	0.000358619	0.00262105	yes	up	2.23	1.41	1.88	2.98	4	2.52	1.84	3.16667
ENSMUSG00000042419	Nfkbil1	nuclear factor of kappa light polypeptide gene enhancer in B cells inhibitor like 1 [Source:MGI Symbol;Acc:MGI:1340031]	0.104	-3.26787	0.000363494	0.00265294	yes	down	11.36	15.47	13.04	2.2	1.91	0.92	13.29	1.67667
ENSMUSG00000034958	Atcay	ataxia, cerebellar, Cayman type [Source:MGI Symbol;Acc:MGI:2448730]	0.408	-1.29173	0.000364958	0.00266032	yes	down	20.88	23.24	18.16	5.83	7.79	10.54	20.76	8.05333
ENSMUSG00000062017	Abca14	ATP-binding cassette, sub-family A (ABC1), member 14 [Source:MGI Symbol;Acc:MGI:2388708]	0.367	-1.44736	0.00036566	0.00266433	yes	down	12.59	9.68	7.72	4.73	1.84	3.21	9.99667	3.26
ENSMUSG00000024331	Dsc2	desmocollin 2 [Source:MGI Symbol;Acc:MGI:103221]	0.482	-1.05361	0.000365981	0.00266557	yes	down	1.88	1.85	2.04	0.73	0.87	0.75	1.92333	0.783333
ENSMUSG00000028782	Adgrb2	adhesion G protein-coupled receptor B2 [Source:MGI Symbol;Acc:MGI:2451244]	0.325	-1.6229	0.000366832	0.00267066	yes	down	175.59	195.85	115.72	91.31	116.38	100.42	162.387	102.703
ENSMUSG00000043716	Rpl7	ribosomal protein L7 [Source:MGI Symbol;Acc:MGI:98073]	0.417	-1.26133	0.00036719	0.00267217	yes	down	10.86	7.35	7.32	3.24	2.79	3.83	8.51	3.28667
ENSMUSG00000020432	Tcn2	transcobalamin 2 [Source:MGI Symbol;Acc:MGI:98534]	0.269	-1.89648	0.000369325	0.0026866	yes	down	2.09	1.08	2.3	0.57	0.2	0.5	1.82333	0.423333
ENSMUSG00000008822	Acyp1	acylphosphatase 1, erythrocyte (common) type [Source:MGI Symbol;Acc:MGI:1913454]	0.332	-1.59096	0.000369793	0.00268889	yes	down	8.12	8.61	9.24	2.14	2.25	3.59	8.65667	2.66
ENSMUSG00000021375	Kif13a	kinesin family member 13A [Source:MGI Symbol;Acc:MGI:1098264]	0.387	-1.37129	0.000375647	0.00272458	yes	down	33.68	42.82	30.79	18.33	7.93	3.82	35.7633	10.0267
ENSMUSG00000035342	Lzts2	leucine zipper, putative tumor suppressor 2 [Source:MGI Symbol;Acc:MGI:2385095]	0.39	-1.35968	0.000375975	0.00272486	yes	down	3.69	2.54	5.22	1.25	1.52	0.96	3.81667	1.24333
ENSMUSG00000027001	Dusp19	dual specificity phosphatase 19 [Source:MGI Symbol;Acc:MGI:1915332]	2.401	1.26356	0.000379424	0.00274421	yes	up	1.95	3.01	1.66	4.48	4.35	4.89	2.20667	4.57333
ENSMUSG00000109482	Gm4756	predicted gene 4756 [Source:MGI Symbol;Acc:MGI:3644906]	0.203	-2.29952	0.000385592	0.00278606	yes	down	4.84	5.36	4.94	0.42	0.6	1.47	5.04667	0.83
ENSMUSG00000045427	Hnrnph2	heterogeneous nuclear ribonucleoprotein H2 [Source:MGI Symbol;Acc:MGI:1201779]	2.027	1.01911	0.00038903	0.00280547	yes	up	5.15	9.83	9.23	15.31	17.38	10.45	8.07	14.38
ENSMUSG00000053291	Rab4b	RAB4B, member RAS oncogene family [Source:MGI Symbol;Acc:MGI:105071]	0.135	-2.89048	0.000390205	0.00280979	yes	down	5.13	0.7	1.79	0.41	0.41	0.08	2.54	0.3
ENSMUSG00000115704	Gm49171	predicted gene, 49171 [Source:MGI Symbol;Acc:MGI:6118602]	0.304	-1.71614	0.000390244	0.00280979	yes	down	6.54	5.78	6.1	1.98	0.59	3.06	6.14	1.87667
ENSMUSG00000008690	Ncaph2	non-SMC condensin II complex, subunit H2 [Source:MGI Symbol;Acc:MGI:1289164]	0.403	-1.31173	0.00039045	0.00281013	yes	down	4.25	4.03	6.78	2.07	1.54	2.23	5.02	1.94667
ENSMUSG00000079557	Marchf2	membrane associated ring-CH-type finger 2 [Source:MGI Symbol;Acc:MGI:1925915]	0.426	-1.23095	0.000390726	0.00281096	yes	down	11.07	4.37	11.54	3.72	3	2.91	8.99333	3.21
ENSMUSG00000087875	Gm26104	predicted gene, 26104 [Source:MGI Symbol;Acc:MGI:5455881]	0.406	-1.30218	0.000391238	0.0028135	yes	down	7.07	7.57	5.55	1.43	2.51	2.91	6.73	2.28333
ENSMUSG00000099803	Gm28863	predicted gene 28863 [Source:MGI Symbol;Acc:MGI:5579569]	2.017	1.01237	0.000392735	0.00282312	yes	up	10.41	5.17	5.53	9.4	7.44	8.31	7.03667	8.38333
ENSMUSG00000031024	Denn2b	DENN domain containing 2B [Source:MGI Symbol;Acc:MGI:108517]	0.459	-1.1229	0.00039296	0.00282322	yes	down	172.53	129.76	121.6	47.08	66.81	44.42	141.297	52.77
ENSMUSG00000104413	Gm37065	predicted gene, 37065 [Source:MGI Symbol;Acc:MGI:5610293]	0.386	-1.37466	0.00039307	0.00282322	yes	down	18.09	11.36	14.56	4.84	5.73	5.04	14.67	5.20333
ENSMUSG00000027107	Chrna1	cholinergic receptor, nicotinic, alpha polypeptide 1 (muscle) [Source:MGI Symbol;Acc:MGI:87885]	0.368	-1.44184	0.000400382	0.00287106	yes	down	1.89	1.39	1.24	0.27	0.55	0.58	1.50667	0.466667
ENSMUSG00000016833	Mrps18c	mitochondrial ribosomal protein S18C [Source:MGI Symbol;Acc:MGI:1915985]	0.416	-1.2645	0.000405022	0.00290031	yes	down	26.27	20.68	13.56	7.32	7.77	6.71	20.17	7.26667
ENSMUSG00000109714	Gm35021	predicted gene, 35021 [Source:MGI Symbol;Acc:MGI:5594180]	0.211	-2.24262	0.000406433	0.00290854	yes	down	1.42	1.12	1.14	0.05	0.21	0.37	1.22667	0.21
ENSMUSG00000063457	Rps15	ribosomal protein S15 [Source:MGI Symbol;Acc:MGI:98117]	0.331	-1.59654	0.000408558	0.00292256	yes	down	29.69	14.73	11.6	5.4	5.26	8.83	18.6733	6.49667
ENSMUSG00000034707	Gns	glucosamine (N-acetyl)-6-sulfatase [Source:MGI Symbol;Acc:MGI:1922862]	0.407	-1.29846	0.0004099	0.00292909	yes	down	2.34	1.17	1.9	0.58	0.58	0.61	1.80333	0.59
ENSMUSG00000044125	9530080O11Rik	RIKEN cDNA 9530080O11 gene [Source:MGI Symbol;Acc:MGI:2441751]	2.197	1.13549	0.000416975	0.00297311	yes	up	3.65	1.9	2.05	4.38	3.89	4.67	2.53333	4.31333
ENSMUSG00000074862	BC025920	cDNA sequence BC025920 [Source:MGI Symbol;Acc:MGI:2670983]	0.459	-1.12244	0.000420134	0.00299322	yes	down	63.89	53.32	62.73	23.86	26.99	38.5	59.98	29.7833
ENSMUSG00000085783	Gm9816	predicted pseudogene 9816 [Source:MGI Symbol;Acc:MGI:3704465]	0.484	-1.04665	0.000420898	0.00299666	yes	down	21.6	15.32	23.91	5.56	9.54	10.28	20.2767	8.46
ENSMUSG00000038665	Dgki	diacylglycerol kinase, iota [Source:MGI Symbol;Acc:MGI:2443430]	0.283	-1.82331	0.000421126	0.00299666	yes	down	116.56	76.61	76.39	37.47	62.51	39.19	89.8533	46.39
ENSMUSG00000001123	Lgals9	lectin, galactose binding, soluble 9 [Source:MGI Symbol;Acc:MGI:109496]	0.324	-1.62594	0.000422697	0.00300662	yes	down	32.05	37.21	36.28	35.54	14.55	45.34	35.18	31.81
ENSMUSG00000017288	Vps53	VPS53 GARP complex subunit [Source:MGI Symbol;Acc:MGI:1915549]	0.382	-1.3902	0.000424366	0.00301606	yes	down	10.18	6.65	5.8	1.72	1.86	0.8	7.54333	1.46
ENSMUSG00000021504	B4galt7	xylosylprotein beta1,4-galactosyltransferase, polypeptide 7 (galactosyltransferase I) [Source:MGI Symbol;Acc:MGI:2384987]	0.357	-1.48605	0.000425414	0.00302107	yes	down	1.49	2.95	3.02	0.81	0.73	0.7	2.48667	0.746667
ENSMUSG00000057228	Aadat	aminoadipate aminotransferase [Source:MGI Symbol;Acc:MGI:1345167]	0.491	-1.02736	0.000426899	0.0030304	yes	down	128.96	87.96	78.6	35.63	24.84	28.66	98.5067	29.71
ENSMUSG00000063316	Rpl27	ribosomal protein L27 [Source:MGI Symbol;Acc:MGI:98036]	0.454	-1.13908	0.000430439	0.00305184	yes	down	62.47	48.83	33.34	17.42	15.92	27.4	48.2133	20.2467
ENSMUSG00000034908	Sidt2	SID1 transmembrane family, member 2 [Source:MGI Symbol;Acc:MGI:2446134]	0.421	-1.24977	0.000432295	0.00306117	yes	down	3.87	1.42	3.51	1.21	1.05	0.76	2.93333	1.00667
ENSMUSG00000019932	Kera	keratocan [Source:MGI Symbol;Acc:MGI:1202398]	2.197	1.13547	0.000432547	0.00306117	yes	up	4.23	3.21	2.98	9.84	5.77	4.2	3.47333	6.60333
ENSMUSG00000024552	Slc14a2	solute carrier family 14 (urea transporter), member 2 [Source:MGI Symbol;Acc:MGI:1351653]	0.336	-1.5718	0.00043323	0.00306301	yes	down	35.56	39.52	38.12	37.41	15.58	25.67	37.7333	26.22
ENSMUSG00000030579	Tyrobp	TYRO protein tyrosine kinase binding protein [Source:MGI Symbol;Acc:MGI:1277211]	34.927	5.12626	0.000433455	0.00306337	yes	up	0	0.14	0.14	1.97	0.18	7.12	0.0933333	3.09
ENSMUSG00000005705	Agrp	agouti related neuropeptide [Source:MGI Symbol;Acc:MGI:892013]	0.269	-1.89337	0.000437223	0.00308752	yes	down	14.54	10.79	12.52	4.56	2.95	3.38	12.6167	3.63
ENSMUSG00000062727	H2bc12	H2B clustered histone 12 [Source:MGI Symbol;Acc:MGI:2448399]	0.316	-1.66175	0.000441646	0.00311627	yes	down	13.02	17.13	14.93	6.13	2.67	6.52	15.0267	5.10667
ENSMUSG00000022193	Psmb5	proteasome (prosome, macropain) subunit, beta type 5 [Source:MGI Symbol;Acc:MGI:1194513]	0.298	-1.74732	0.000443626	0.00312648	yes	down	9.69	3.51	7.31	1.68	1.81	1.38	6.83667	1.62333
ENSMUSG00000087659	Gm12606	predicted gene 12606 [Source:MGI Symbol;Acc:MGI:3649222]	0.421	-1.24655	0.000444929	0.00313316	yes	down	92.44	81.99	92.54	46.68	59.41	60.04	88.99	55.3767
ENSMUSG00000028699	Tspan1	tetraspanin 1 [Source:MGI Symbol;Acc:MGI:1914055]	0.274	-1.86745	0.000445919	0.0031374	yes	down	3.85	1.55	1.72	1.3	0.7	0.39	2.37333	0.796667
ENSMUSG00000024382	Ercc3	excision repair cross-complementing rodent repair deficiency, complementation group 3 [Source:MGI Symbol;Acc:MGI:95414]	0.426	-1.23199	0.00045217	0.00317474	yes	down	12.71	10.95	11.43	2.04	2.41	3.07	11.6967	2.50667
ENSMUSG00000048578	Mlec	malectin [Source:MGI Symbol;Acc:MGI:1924015]	0.47	-1.08989	0.000452275	0.00317474	yes	down	1124.83	542.72	586.62	388.43	490.97	795.43	751.39	558.277
ENSMUSG00000039349	C130074G19Rik	RIKEN cDNA C130074G19 gene [Source:MGI Symbol;Acc:MGI:2444831]	0.083	-3.59903	0.000455099	0.00319076	yes	down	0.88	0.27	0.28	0.04	0	0.06	0.476667	0.0333333
ENSMUSG00000109214	Gm44659	predicted gene 44659 [Source:MGI Symbol;Acc:MGI:5753235]	0.314	-1.67333	0.000456064	0.00319626	yes	down	37.2	34.4	18.94	16.81	7.01	10.99	30.18	11.6033
ENSMUSG00000084082	Gm12872	predicted gene 12872 [Source:MGI Symbol;Acc:MGI:3649389]	0.027	-5.21211	0.000459411	0.00321588	yes	down	4.12	2.41	1.78	0	0	0.2	2.77	0.0666667
ENSMUSG00000020225	Tmbim4	transmembrane BAX inhibitor motif containing 4 [Source:MGI Symbol;Acc:MGI:1915462]	0.477	-1.06845	0.0004606	0.00322164	yes	down	28.71	12.77	22.16	8.94	8.01	9.75	21.2133	8.9
ENSMUSG00000082646	Gm12732	predicted gene 12732 [Source:MGI Symbol;Acc:MGI:3650211]	0.17	-2.5577	0.000462058	0.00322928	yes	down	26.75	16.93	10.74	0.75	3.49	6.56	18.14	3.6
ENSMUSG00000006717	Acot13	acyl-CoA thioesterase 13 [Source:MGI Symbol;Acc:MGI:1914084]	0.387	-1.36902	0.000465802	0.00325287	yes	down	13.05	12.99	8.64	4.55	5.09	2.92	11.56	4.18667
ENSMUSG00000036459	Wtip	WT1-interacting protein [Source:MGI Symbol;Acc:MGI:2141920]	0.166	-2.58803	0.000467921	0.00326379	yes	down	107.5	46.27	28.34	28.01	10.56	43.02	60.7033	27.1967
ENSMUSG00000115520	Gm41335	predicted gene, 41335 [Source:MGI Symbol;Acc:MGI:5624220]	0.46	-1.12008	0.00047272	0.00329205	yes	down	52.58	71.74	44.65	23.93	26.3	22.16	56.3233	24.13
ENSMUSG00000020423	Btg2	BTG anti-proliferation factor 2 [Source:MGI Symbol;Acc:MGI:108384]	2.132	1.09193	0.000476214	0.00330984	yes	up	2.24	2.28	5.01	7.05	5.74	4.12	3.17667	5.63667
ENSMUSG00000001131	Timp1	tissue inhibitor of metalloproteinase 1 [Source:MGI Symbol;Acc:MGI:98752]	35.018	5.13001	0.000476546	0.00331085	yes	up	0	0	0.17	2.92	0.1	1.98	0.0566667	1.66667
ENSMUSG00000068264	Ap5s1	adaptor-related protein 5 complex, sigma 1 subunit [Source:MGI Symbol;Acc:MGI:1916846]	0.483	-1.04946	0.00047751	0.00331494	yes	down	193.65	167.44	127.84	79.72	117.5	109.86	162.977	102.36
ENSMUSG00000085522	4930556G01Rik	RIKEN cDNA 4930556G01 gene [Source:MGI Symbol;Acc:MGI:1922582]	0.433	-1.20879	0.000478665	0.00332165	yes	down	7.78	5.51	4.36	2.26	2.02	3.12	5.88333	2.46667
ENSMUSG00000019122	Ccl9	chemokine (C-C motif) ligand 9 [Source:MGI Symbol;Acc:MGI:104533]	57.581	5.84753	0.000479093	0.003322	yes	up	0	0	0.02	0.06	0.02	1.06	0.00666667	0.38
ENSMUSG00000020097	Sgpl1	sphingosine phosphate lyase 1 [Source:MGI Symbol;Acc:MGI:1261415]	0.441	-1.18148	0.000484312	0.00335555	yes	down	447.32	496.48	326.08	213.49	241.09	400.2	423.293	284.927
ENSMUSG00000020282	Rhbdf1	rhomboid 5 homolog 1 [Source:MGI Symbol;Acc:MGI:104328]	0.268	-1.89828	0.000485046	0.00335932	yes	down	4.68	4.39	10.43	1.19	3.13	0.89	6.5	1.73667
ENSMUSG00000057135	Scimp	SLP adaptor and CSK interacting membrane protein [Source:MGI Symbol;Acc:MGI:3610314]	0.127	-2.97989	0.000486751	0.00336716	yes	down	4.58	1.21	0.97	0.14	0.48	0.14	2.25333	0.253333
ENSMUSG00000114109	Gm18629	predicted gene, 18629 [Source:MGI Symbol;Acc:MGI:5010814]	0.123	-3.02623	0.000488286	0.00337513	yes	down	3.32	3.9	4.05	0.44	0.64	0.42	3.75667	0.5
ENSMUSG00000026288	Inpp5d	inositol polyphosphate-5-phosphatase D [Source:MGI Symbol;Acc:MGI:107357]	0.452	-1.14712	0.000488633	0.0033762	yes	down	150.56	127.09	95.99	38.33	56.64	88.54	124.547	61.17
ENSMUSG00000005968	Tuft1	tuftelin 1 [Source:MGI Symbol;Acc:MGI:109572]	0.337	-1.56732	0.000490202	0.00338306	yes	down	168.18	307.69	180.21	117.45	67.28	150.11	218.693	111.613
ENSMUSG00000039680	Mrps6	mitochondrial ribosomal protein S6 [Source:MGI Symbol;Acc:MGI:2153111]	0.387	-1.36937	0.000492781	0.00339953	yes	down	23.98	7.26	15.94	4.28	6.72	4.94	15.7267	5.31333
ENSMUSG00000019370	Calm3	calmodulin 3 [Source:MGI Symbol;Acc:MGI:103249]	0.279	-1.84209	0.000498618	0.0034304	yes	down	4.05	2.13	1.95	1.21	0.68	0.47	2.71	0.786667
ENSMUSG00000099583	H3c4	H3 clustered histone 4 [Source:MGI Symbol;Acc:MGI:2448322]	0.126	-2.98466	0.000499105	0.00343242	yes	down	21.46	15.56	8.74	1.66	0.11	2.4	15.2533	1.39
ENSMUSG00000020770	Unk	unkempt family zinc finger [Source:MGI Symbol;Acc:MGI:2442456]	0.5	-1.0014	0.000501525	0.00344637	yes	down	5.16	3.87	6.3	1.82	3.86	2.26	5.11	2.64667
ENSMUSG00000024112	Cacna1h	calcium channel, voltage-dependent, T type, alpha 1H subunit [Source:MGI Symbol;Acc:MGI:1928842]	0.327	-1.6116	0.000506859	0.00347896	yes	down	2.32	1.26	3.93	0.58	0.33	0.32	2.50333	0.41
ENSMUSG00000035539	Ccdc180	coiled-coil domain containing 180 [Source:MGI Symbol;Acc:MGI:2685871]	0.326	-1.61837	0.000508962	0.00348932	yes	down	1.08	1.16	0.7	0.41	0.24	0.19	0.98	0.28
ENSMUSG00000089768	Tmsb15b1	thymosin beta 15b1 [Source:MGI Symbol;Acc:MGI:3843059]	0.118	-3.0861	0.00051223	0.00350899	yes	down	1.76	8.92	13.39	1.86	0.38	0.97	8.02333	1.07
ENSMUSG00000010453	Kansl3	KAT8 regulatory NSL complex subunit 3 [Source:MGI Symbol;Acc:MGI:1918055]	0.317	-1.65699	0.000514541	0.00352209	yes	down	0.72	0.78	1.75	0.22	0.3	0.19	1.08333	0.236667
ENSMUSG00000078889	Gm14288	predicted gene 14288 [Source:MGI Symbol;Acc:MGI:3706570]	2.189	1.13054	0.000514981	0.00352374	yes	up	4.89	9.15	4.17	10.77	4.5	8.27	6.07	7.84667
ENSMUSG00000099519	Gm29253	predicted gene 29253 [Source:MGI Symbol;Acc:MGI:5579959]	0.099	-3.34099	0.000519304	0.00355193	yes	down	0.29	0.25	0.41	0	0.07	0	0.316667	0.0233333
ENSMUSG00000112936	Gm33958	predicted gene, 33958 [Source:MGI Symbol;Acc:MGI:5593117]	0.155	-2.68567	0.000524262	0.00358306	yes	down	3.92	10.71	6.02	1.58	1.15	0.88	6.88333	1.20333
ENSMUSG00000084787	Gm12436	predicted gene 12436 [Source:MGI Symbol;Acc:MGI:3651705]	0.46	-1.11913	0.00052459	0.00358392	yes	down	4.66	3.68	3.75	1.4	1.13	1.8	4.03	1.44333
ENSMUSG00000001663	Gstt1	glutathione S-transferase, theta 1 [Source:MGI Symbol;Acc:MGI:107379]	0.092	-3.44697	0.000527305	0.00359968	yes	down	9.09	2.56	3.36	0	0	3.45	5.00333	1.15
ENSMUSG00000102325	Gm37789	predicted gene, 37789 [Source:MGI Symbol;Acc:MGI:5611017]	0.366	-1.45006	0.000528186	0.00360326	yes	down	2.35	2.37	1.5	0.44	0.76	0.74	2.07333	0.646667
ENSMUSG00000006641	Slc5a6	solute carrier family 5 (sodium-dependent vitamin transporter), member 6 [Source:MGI Symbol;Acc:MGI:2660847]	0.169	-2.56221	0.000530345	0.00361483	yes	down	0.58	0.52	0.67	0.02	0.1	0.14	0.59	0.0866667
ENSMUSG00000070313	Pate14	prostate and testis expressed 14 [Source:MGI Symbol;Acc:MGI:3055869]	0.474	-1.07807	0.00053949	0.00367007	yes	down	35.81	57.78	35.72	20.98	13.59	24.8	43.1033	19.79
ENSMUSG00000021638	Ocln	occludin [Source:MGI Symbol;Acc:MGI:106183]	0.381	-1.39071	0.000540007	0.00367218	yes	down	18.67	20.05	14.34	3.87	2.61	4.09	17.6867	3.52333
ENSMUSG00000004610	Etfb	electron transferring flavoprotein, beta polypeptide [Source:MGI Symbol;Acc:MGI:106098]	0.349	-1.51932	0.000542362	0.00368677	yes	down	6.48	6.45	7.81	4.36	2.78	1.2	6.91333	2.78
ENSMUSG00000038298	Pdzk1	PDZ domain containing 1 [Source:MGI Symbol;Acc:MGI:1928901]	0.443	-1.17496	0.000544291	0.00369845	yes	down	4.09	3.45	6.54	1.83	1.29	1.26	4.69333	1.46
ENSMUSG00000063904	Dpp3	dipeptidylpeptidase 3 [Source:MGI Symbol;Acc:MGI:1922471]	0.232	-2.1085	0.000550605	0.00373416	yes	down	34.37	135.72	126.63	24	66.14	31.44	98.9067	40.5267
ENSMUSG00000052642	Lypd9	LY6/PLAUR domain containing 9 [Source:MGI Symbol;Acc:MGI:2685370]	0.02	-5.66744	0.000555308	0.00376027	yes	down	1.64	2.69	0.9	0	0	0	1.74333	0
ENSMUSG00000024866	Acy3	aspartoacylase (aminoacylase) 3 [Source:MGI Symbol;Acc:MGI:1918920]	0.229	-2.1252	0.000560264	0.00378942	yes	down	3.04	1.86	2.31	0.56	0.25	0.55	2.40333	0.453333
ENSMUSG00000062585	Cnr2	cannabinoid receptor 2 (macrophage) [Source:MGI Symbol;Acc:MGI:104650]	0.104	-3.2646	0.000563329	0.00380582	yes	down	8.7	4.16	5.01	0.85	0	0.41	5.95667	0.42
ENSMUSG00000025510	Cd151	CD151 antigen [Source:MGI Symbol;Acc:MGI:1096360]	0.414	-1.27289	0.000567304	0.00382827	yes	down	7.04	2.58	6.13	1.73	2.42	1.4	5.25	1.85
ENSMUSG00000036315	Polr1h	RNA polymerase I subunit H [Source:MGI Symbol;Acc:MGI:1913386]	0.217	-2.20398	0.000567971	0.00382984	yes	down	11.78	5.34	2.76	1.7	1.94	0.48	6.62667	1.37333
ENSMUSG00000003269	Cyth2	cytohesin 2 [Source:MGI Symbol;Acc:MGI:1334255]	0.338	-1.56497	0.000574935	0.00387384	yes	down	7.58	3.94	6.74	1.75	1.74	1.71	6.08667	1.73333
ENSMUSG00000026147	Col9a1	collagen, type IX, alpha 1 [Source:MGI Symbol;Acc:MGI:88465]	0.089	-3.48902	0.000576923	0.00388575	yes	down	16.91	3.6	5.95	1.43	0	0.46	8.82	0.63
ENSMUSG00000099620	Mrgprb13	MAS-related GPR, member B13 [Source:MGI Symbol;Acc:MGI:3033193]	3.074	1.62034	0.00057833	0.00389374	yes	up	5.32	1.26	1.95	9.83	7.81	5.41	2.84333	7.68333
ENSMUSG00000021765	Fst	follistatin [Source:MGI Symbol;Acc:MGI:95586]	8.117	3.02094	0.000579682	0.00389986	yes	up	0.12	0.1	0.11	0.36	1.73	0.49	0.11	0.86
ENSMUSG00000042831	Alkbh6	alkB homolog 6 [Source:MGI Symbol;Acc:MGI:2142037]	0.273	-1.87141	0.000580652	0.00390489	yes	down	2.58	10.7	14.86	3.05	2.98	0.9	9.38	2.31
ENSMUSG00000066042	Med18	mediator complex subunit 18 [Source:MGI Symbol;Acc:MGI:1914469]	0.402	-1.31325	0.000589882	0.00396093	yes	down	5	2.43	4.06	1.36	1.21	1.35	3.83	1.30667
ENSMUSG00000049526	Tmem202	transmembrane protein 202 [Source:MGI Symbol;Acc:MGI:1921143]	0.408	-1.29506	0.000591737	0.00397187	yes	down	64.15	60.03	49.06	27.62	22.48	37.67	57.7467	29.2567
ENSMUSG00000047515	BC049715	cDNA sequence BC049715 [Source:MGI Symbol;Acc:MGI:3605234]	0.072	-3.79387	0.00059644	0.00399729	yes	down	4	7.8	18.53	0.9	0	0.61	10.11	0.503333
ENSMUSG00000022820	Ndufb4	NADH:ubiquinone oxidoreductase subunit B4 [Source:MGI Symbol;Acc:MGI:1915444]	0.34	-1.55556	0.000596657	0.00399729	yes	down	14.85	5.8	9.69	2.15	1.75	4.72	10.1133	2.87333
ENSMUSG00000112261	Gm47599	predicted gene, 47599 [Source:MGI Symbol;Acc:MGI:6096651]	0.043	-4.54527	0.000598877	0.00401063	yes	down	5.59	7.12	5.86	1	0	0	6.19	0.333333
ENSMUSG00000021415	4933417A18Rik	RIKEN cDNA 4933417A18 gene [Source:MGI Symbol;Acc:MGI:1914011]	0.259	-1.94944	0.000602528	0.00403049	yes	down	104.14	78.39	74.5	3.51	9.9	59.81	85.6767	24.4067
ENSMUSG00000027177	Hipk3	homeodomain interacting protein kinase 3 [Source:MGI Symbol;Acc:MGI:1314882]	2.036	1.02539	0.000603503	0.00403396	yes	up	0.66	0.86	1.35	1.29	1.76	1.72	0.956667	1.59
ENSMUSG00000033703	Fcsk	fucose kinase [Source:MGI Symbol;Acc:MGI:1916071]	0.242	-2.04648	0.000606787	0.00404823	yes	down	1.39	0.44	0.64	0.15	0.14	0.29	0.823333	0.193333
ENSMUSG00000105868	Gm43766	predicted gene 43766 [Source:MGI Symbol;Acc:MGI:5663903]	0.384	-1.37966	0.000609194	0.00406098	yes	down	1.68	1.63	1.47	0.24	0.57	0.74	1.59333	0.516667
ENSMUSG00000091228	Gm20390	predicted gene 20390 [Source:MGI Symbol;Acc:MGI:5141855]	0.097	-3.35886	0.000609389	0.00406098	yes	down	2.7	1.18	2.13	0.53	0	0	2.00333	0.176667
ENSMUSG00000026527	Rgs7	regulator of G protein signaling 7 [Source:MGI Symbol;Acc:MGI:1346089]	0.499	-1.00349	0.00061034	0.00406578	yes	down	13.35	11.24	10.87	6.9	3.9	5.78	11.82	5.52667
ENSMUSG00000015966	Il17rb	interleukin 17 receptor B [Source:MGI Symbol;Acc:MGI:1355292]	0.372	-1.42652	0.000611598	0.00407085	yes	down	2.06	1.57	2.58	0.67	0.89	0.54	2.07	0.7
ENSMUSG00000001441	Npepps	aminopeptidase puromycin sensitive [Source:MGI Symbol;Acc:MGI:1101358]	0.491	-1.02598	0.000619668	0.00411859	yes	down	271.93	282.55	233.83	136.97	104.01	257.02	262.77	166
ENSMUSG00000034390	Cmip	c-Maf inducing protein [Source:MGI Symbol;Acc:MGI:1921690]	0.457	-1.13018	0.000620754	0.00412373	yes	down	36.68	44.4	41.3	15.07	11.93	16	40.7933	14.3333
ENSMUSG00000118488	Gm21870	predicted gene, 21870 [Source:MGI Symbol;Acc:MGI:5434034]	0.302	-1.72747	0.000620909	0.00412373	yes	down	12.54	8.19	12.17	4.91	2.64	2.72	10.9667	3.42333
ENSMUSG00000085315	A430018G15Rik	RIKEN cDNA A430018G15 gene [Source:MGI Symbol;Acc:MGI:3040796]	0.338	-1.56393	0.000627854	0.00416045	yes	down	9	11.8	5.63	2.09	1.77	3.1	8.81	2.32
ENSMUSG00000033256	Shf	Src homology 2 domain containing F [Source:MGI Symbol;Acc:MGI:3613669]	0.291	-1.78021	0.000631788	0.00418337	yes	down	3.19	1.95	5	0.41	0.65	1.07	3.38	0.71
ENSMUSG00000086414	Gm15645	predicted gene 15645 [Source:MGI Symbol;Acc:MGI:3783089]	0.44	-1.18572	0.000635023	0.00419594	yes	down	4.49	3.02	3.65	1.12	1.23	1.79	3.72	1.38
ENSMUSG00000024578	Il17b	interleukin 17B [Source:MGI Symbol;Acc:MGI:1928397]	0.421	-1.24981	0.000635404	0.00419628	yes	down	11.52	6.99	10.92	4.59	3.83	2.76	9.81	3.72667
ENSMUSG00000001763	Tspan33	tetraspanin 33 [Source:MGI Symbol;Acc:MGI:1919012]	0.361	-1.46871	0.000636095	0.00419927	yes	down	7.22	2.08	5.67	1.05	1.93	1.45	4.99	1.47667
ENSMUSG00000046330	Rpl37a	ribosomal protein L37a [Source:MGI Symbol;Acc:MGI:98068]	0.489	-1.03333	0.000637253	0.00420534	yes	down	54.62	75.68	44.3	24.58	29.33	30.08	58.2	27.9967
ENSMUSG00000107743	Gm44087	predicted gene, 44087 [Source:MGI Symbol;Acc:MGI:5690479]	0.379	-1.39972	0.000639302	0.00421571	yes	down	5.42	13.87	15.53	5.32	4.51	1.66	11.6067	3.83
ENSMUSG00000094231	Trav9n-4	T cell receptor alpha variable 9N-4 [Source:MGI Symbol;Acc:MGI:3583949]	0.219	-2.18786	0.000643018	0.00423546	yes	down	15.05	9.38	2.21	2.05	2.04	1.64	8.88	1.91
ENSMUSG00000028973	Abcb8	ATP-binding cassette, sub-family B (MDR/TAP), member 8 [Source:MGI Symbol;Acc:MGI:1351667]	0.457	-1.13016	0.000647115	0.00424975	yes	down	16.97	9.38	18.74	5.35	5.66	6.84	15.03	5.95
ENSMUSG00000042678	Myo15	myosin XV [Source:MGI Symbol;Acc:MGI:1261811]	0.158	-2.66609	0.000647407	0.00425008	yes	down	28.81	36.88	44.05	9.84	6.33	18.37	36.58	11.5133
ENSMUSG00000050954	Zfp169	zinc finger protein 169 [Source:MGI Symbol;Acc:MGI:1915161]	0.412	-1.28017	0.000652803	0.00427606	yes	down	5.31	5.13	10.57	3.66	2.55	2.81	7.00333	3.00667
ENSMUSG00000085748	Gm12280	predicted gene 12280 [Source:MGI Symbol;Acc:MGI:3652011]	0.281	-1.83083	0.000656834	0.00430076	yes	down	4.94	2.59	2.23	1.17	0.24	0.94	3.25333	0.783333
ENSMUSG00000027384	Ndufaf5	NADH:ubiquinone oxidoreductase complex assembly factor 5 [Source:MGI Symbol;Acc:MGI:1916737]	0.209	-2.25536	0.000661052	0.00432517	yes	down	1.52	1.99	2.11	0.24	0.36	0.42	1.87333	0.34
ENSMUSG00000029208	Guf1	GUF1 homolog, GTPase [Source:MGI Symbol;Acc:MGI:2140726]	2.081	1.05698	0.000664904	0.00434876	yes	up	0.85	0.96	1.32	1.62	1.62	1.7	1.04333	1.64667
ENSMUSG00000105429	Gm43692	predicted gene 43692 [Source:MGI Symbol;Acc:MGI:5663829]	0.257	-1.96144	0.000665364	0.00435015	yes	down	3.45	3.49	1.93	0.69	0.9	0.47	2.95667	0.686667
ENSMUSG00000039018	Mtg1	mitochondrial ribosome-associated GTPase 1 [Source:MGI Symbol;Acc:MGI:2685015]	2.283	1.19109	0.000673755	0.00440175	yes	up	1.75	2.01	1.79	3.33	3.35	3.68	1.85	3.45333
ENSMUSG00000097677	Gm26611	predicted gene, 26611 [Source:MGI Symbol;Acc:MGI:5477105]	2.837	1.50435	0.000674247	0.00440229	yes	up	1.7	2.76	1.65	5.02	5.73	5.41	2.03667	5.38667
ENSMUSG00000046020	Pofut1	protein O-fucosyltransferase 1 [Source:MGI Symbol;Acc:MGI:2153207]	0.5	-1.00056	0.000680096	0.0044366	yes	down	910.28	833.53	612.44	561.98	592.98	834.05	785.417	663.003
ENSMUSG00000052955	Cpvl	carboxypeptidase, vitellogenic-like [Source:MGI Symbol;Acc:MGI:1918537]	0.49	-1.02812	0.000682197	0.00444866	yes	down	22.29	29.51	19.99	8.71	8.26	12.29	23.93	9.75333
ENSMUSG00000063548	Gm4825	predicted pseudogene 4825 [Source:MGI Symbol;Acc:MGI:3647768]	0.088	-3.50359	0.000683534	0.00445408	yes	down	3.72	1.05	4.61	0	0.35	0.54	3.12667	0.296667
ENSMUSG00000008167	Fbxw9	F-box and WD-40 domain protein 9 [Source:MGI Symbol;Acc:MGI:1915878]	0.141	-2.82561	0.000684326	0.00445595	yes	down	1.56	0.46	1.06	0.07	0.17	0.17	1.02667	0.136667
ENSMUSG00000040794	C1qtnf4	C1q and tumor necrosis factor related protein 4 [Source:MGI Symbol;Acc:MGI:1914695]	0.021	-5.58902	0.000685849	0.00446093	yes	down	0.67	0.24	0.77	0	0	0	0.56	0
ENSMUSG00000107460	Gm44186	predicted gene, 44186 [Source:MGI Symbol;Acc:MGI:5690578]	0.29	-1.78778	0.000689714	0.00448282	yes	down	5.74	5.93	8.14	4.13	1.79	4.21	6.60333	3.37667
ENSMUSG00000108394	Gm45477	predicted gene 45477 [Source:MGI Symbol;Acc:MGI:5791313]	0.341	-1.55188	0.000690402	0.00448393	yes	down	0.85	0.95	0.77	0.13	0.26	0.35	0.856667	0.246667
ENSMUSG00000015337	Endog	endonuclease G [Source:MGI Symbol;Acc:MGI:1261433]	0.181	-2.46414	0.000691021	0.00448629	yes	down	4.34	1.03	2.06	0.43	0.21	0.52	2.47667	0.386667
ENSMUSG00000031898	Dpep3	dipeptidase 3 [Source:MGI Symbol;Acc:MGI:1919104]	0.373	-1.42455	0.00069368	0.00449711	yes	down	4.38	2.77	2.54	1.37	0.84	0.91	3.23	1.04
ENSMUSG00000108011	Gm44596	predicted gene 44596 [Source:MGI Symbol;Acc:MGI:5753172]	0.288	-1.79545	0.000696072	0.00451078	yes	down	15.54	18.22	12.35	4.97	5.12	4.86	15.37	4.98333
ENSMUSG00000024875	Yif1a	Yip1 interacting factor homolog A (S. cerevisiae) [Source:MGI Symbol;Acc:MGI:1915340]	0.186	-2.4295	0.000712288	0.00460802	yes	down	3.83	1.57	2.1	0.18	0.13	0.49	2.5	0.266667
ENSMUSG00000005267	Zfp287	zinc finger protein 287 [Source:MGI Symbol;Acc:MGI:2176561]	0.192	-2.38313	0.000716142	0.00462805	yes	down	8.38	7.22	4.46	0.76	1	2.04	6.68667	1.26667
ENSMUSG00000078650	G6pc	glucose-6-phosphatase, catalytic [Source:MGI Symbol;Acc:MGI:95607]	0.137	-2.87267	0.000717133	0.00463025	yes	down	87.23	41.06	23.54	5.54	5.57	24.21	50.61	11.7733
ENSMUSG00000074384	AI429214	expressed sequence AI429214 [Source:MGI Symbol;Acc:MGI:2142538]	2.421	1.2756	0.000717505	0.00463096	yes	up	1.44	1.53	1.63	4.43	3.34	1.86	1.53333	3.21
ENSMUSG00000052075	1700029F12Rik	RIKEN cDNA 1700029F12 gene [Source:MGI Symbol;Acc:MGI:1913729]	0.39	-1.35875	0.000720309	0.00464494	yes	down	13.33	7.23	12.55	2.27	4.36	2.14	11.0367	2.92333
ENSMUSG00000032806	Slc10a3	solute carrier family 10 (sodium/bile acid cotransporter family), member 3 [Source:MGI Symbol;Acc:MGI:95048]	0.284	-1.81682	0.000721463	0.00464969	yes	down	2.77	0.88	2.29	0.46	0.57	0.41	1.98	0.48
ENSMUSG00000110136	Gm45785	predicted gene 45785 [Source:MGI Symbol;Acc:MGI:5804900]	0.022	-5.53063	0.000722146	0.00465069	yes	down	0.68	0.74	0.7	0	0	0	0.706667	0
ENSMUSG00000066026	Dhrs3	dehydrogenase/reductase (SDR family) member 3 [Source:MGI Symbol;Acc:MGI:1315215]	0.316	-1.66325	0.00072405	0.00466125	yes	down	3.08	1.88	3.77	1.28	0.4	0.68	2.91	0.786667
ENSMUSG00000058498	Rnf207	ring finger protein 207 [Source:MGI Symbol;Acc:MGI:2684989]	0.346	-1.5297	0.000726381	0.00467455	yes	down	3.48	2.13	2.41	1	0.64	0.4	2.67333	0.68
ENSMUSG00000054169	Ceacam10	carcinoembryonic antigen-related cell adhesion molecule 10 [Source:MGI Symbol;Acc:MGI:1347248]	0.499	-1.00335	0.000729452	0.0046926	yes	down	29.26	29.14	19.49	14.97	10.91	7.98	25.9633	11.2867
ENSMUSG00000068062	Gm14164	predicted gene 14164 [Source:MGI Symbol;Acc:MGI:3650730]	0.403	-1.30992	0.000731997	0.00470726	yes	down	185.39	123.79	45.21	2.03	6.31	20.15	118.13	9.49667
ENSMUSG00000057554	Lgals8	lectin, galactose binding, soluble 8 [Source:MGI Symbol;Acc:MGI:1928481]	2.923	1.54766	0.000733859	0.00471732	yes	up	0.47	0.31	0.68	1.64	1.91	1	0.486667	1.51667
ENSMUSG00000038481	Cdk19	cyclin-dependent kinase 19 [Source:MGI Symbol;Acc:MGI:1925584]	0.382	-1.38657	0.000738998	0.00474142	yes	down	159.92	227.55	175.2	103.08	38.17	84.46	187.557	75.2367
ENSMUSG00000058006	Mdn1	midasin AAA ATPase 1 [Source:MGI Symbol;Acc:MGI:1926159]	0.207	-2.27314	0.000754091	0.00482996	yes	down	7.16	4.47	3.74	0.1	0.12	1.22	5.12333	0.48
ENSMUSG00000020534	Shmt1	serine hydroxymethyltransferase 1 (soluble) [Source:MGI Symbol;Acc:MGI:98299]	0.416	-1.26646	0.000758694	0.00485768	yes	down	8.37	5.67	7.8	8.41	2.24	2.86	7.28	4.50333
ENSMUSG00000115204	Gm36642	predicted gene, 36642 [Source:MGI Symbol;Acc:MGI:5595801]	0.419	-1.25632	0.000759191	0.0048591	yes	down	9.47	7.32	5.51	1.53	1.75	2.53	7.43333	1.93667
ENSMUSG00000033430	Terf2ip	telomeric repeat binding factor 2, interacting protein [Source:MGI Symbol;Acc:MGI:1929871]	0.387	-1.37083	0.000761886	0.00487104	yes	down	1.77	3.52	2.18	0.78	0.55	1.15	2.49	0.826667
ENSMUSG00000065916	Gm24446	predicted gene, 24446 [Source:MGI Symbol;Acc:MGI:5454223]	0.021	-5.54101	0.000768543	0.00490827	yes	down	0	3.51	3.01	0	0	0.12	2.17333	0.04
ENSMUSG00000050914	Ankrd37	ankyrin repeat domain 37 [Source:MGI Symbol;Acc:MGI:3603344]	0.383	-1.38306	0.000774036	0.00493798	yes	down	10.02	7.71	8.67	2.09	1.74	4.69	8.8	2.84
ENSMUSG00000070283	Ndufaf3	NADH:ubiquinone oxidoreductase complex assembly factor 3 [Source:MGI Symbol;Acc:MGI:1913956]	0.215	-2.22055	0.000780838	0.00497418	yes	down	4.56	1.22	2.35	0.27	0.19	0.91	2.71	0.456667
ENSMUSG00000028392	Bspry	B-box and SPRY domain containing [Source:MGI Symbol;Acc:MGI:2177191]	0.426	-1.23023	0.000787536	0.00500852	yes	down	4.01	3.51	5.28	2.35	1.01	1.18	4.26667	1.51333
ENSMUSG00000069441	Dsg1a	desmoglein 1 alpha [Source:MGI Symbol;Acc:MGI:94930]	2.054	1.03877	0.00078765	0.00500852	yes	up	0.79	0.86	0.93	1.57	1.08	1.78	0.86	1.47667
ENSMUSG00000105039	Gm32585	predicted gene, 32585 [Source:MGI Symbol;Acc:MGI:5591744]	0.387	-1.36861	0.000804372	0.00510933	yes	down	8.44	6.71	7.28	3.49	2.6	1.6	7.47667	2.56333
ENSMUSG00000087292	Gm13832	predicted gene 13832 [Source:MGI Symbol;Acc:MGI:3650708]	0.216	-2.21026	0.000805393	0.00511213	yes	down	70.68	87.76	64.29	15.94	40.39	39.18	74.2433	31.8367
ENSMUSG00000003271	Sult2b1	sulfotransferase family, cytosolic, 2B, member 1 [Source:MGI Symbol;Acc:MGI:1926342]	0.027	-5.18456	0.000806205	0.00511544	yes	down	2.07	0.53	0.89	0	0.06	0	1.16333	0.02
ENSMUSG00000032199	Polr2m	polymerase (RNA) II (DNA directed) polypeptide M [Source:MGI Symbol;Acc:MGI:107282]	0.343	-1.54491	0.000811453	0.00514134	yes	down	2.82	1.3	5.41	1.02	4.84	1.37	3.17667	2.41
ENSMUSG00000075425	Gm13547	predicted gene 13547 [Source:MGI Symbol;Acc:MGI:3650473]	0.212	-2.23862	0.000819653	0.00518584	yes	down	16.35	13.26	4.68	2.3	3.04	2.77	11.43	2.70333
ENSMUSG00000001829	Clpb	ClpB caseinolytic peptidase B [Source:MGI Symbol;Acc:MGI:1100517]	0.464	-1.10674	0.000822315	0.00519709	yes	down	4.33	2.94	2.35	1.35	1.84	1.02	3.20667	1.40333
ENSMUSG00000114489	Vmn2r-ps109	vomeronasal 2, receptor, pseudogene 109 [Source:MGI Symbol;Acc:MGI:3761528]	2.298	1.20039	0.000823186	0.00520073	yes	up	4.85	7.3	4.5	15.61	11.91	8.76	5.55	12.0933
ENSMUSG00000041203	Trir	telomerase RNA component interacting RNase [Source:MGI Symbol;Acc:MGI:1922833]	0.48	-1.06039	0.000825018	0.00521044	yes	down	24.56	12.14	15.78	7.37	6.41	8.43	17.4933	7.40333
ENSMUSG00000118380	Gm36037	predicted gene, 36037 [Source:MGI Symbol;Acc:MGI:5595196]	0.31	-1.69016	0.000826771	0.00521964	yes	down	28.98	26.26	23.76	7.9	8.24	14.74	26.3333	10.2933
ENSMUSG00000110424	1700012D14Rik	RIKEN cDNA 1700012D14 gene [Source:MGI Symbol;Acc:MGI:1922729]	0.162	-2.62514	0.000827225	0.00522042	yes	down	18.2	33.8	15.85	0.54	2.16	4.06	22.6167	2.25333
ENSMUSG00000061477	Rps7	ribosomal protein S7 [Source:MGI Symbol;Acc:MGI:1333818]	0.462	-1.11291	0.000827487	0.00522042	yes	down	19.21	18.09	12.03	5.46	4.64	6.22	16.4433	5.44
ENSMUSG00000032705	Exd2	exonuclease 3'-5' domain containing 2 [Source:MGI Symbol;Acc:MGI:1922485]	0.387	-1.37066	0.000833417	0.0052447	yes	down	18.25	11.31	5.22	1.66	4.77	2.4	11.5933	2.94333
ENSMUSG00000066258	Trim12a	tripartite motif-containing 12A [Source:MGI Symbol;Acc:MGI:1923931]	0.472	-1.08332	0.000833962	0.00524626	yes	down	3.47	3.18	2.52	0.93	1.2	1.69	3.05667	1.27333
ENSMUSG00000062647	Rpl7a	ribosomal protein L7A [Source:MGI Symbol;Acc:MGI:1353472]	0.487	-1.03797	0.000835257	0.00525253	yes	down	19.19	14.12	19.33	7.85	4.8	9.78	17.5467	7.47667
ENSMUSG00000024414	Mrpl27	mitochondrial ribosomal protein L27 [Source:MGI Symbol;Acc:MGI:2137224]	0.287	-1.8007	0.00083881	0.00527111	yes	down	3.36	15.14	9.44	3.82	1.71	2.28	9.31333	2.60333
ENSMUSG00000073538	E330020D12Rik	Riken cDNA E330020D12 gene [Source:MGI Symbol;Acc:MGI:3761270]	0.323	-1.6301	0.000839243	0.00527195	yes	down	7.56	6.61	2.05	0.5	1.49	1.35	5.40667	1.11333
ENSMUSG00000105254	Gm42951	predicted gene 42951 [Source:MGI Symbol;Acc:MGI:5663088]	0.022	-5.51668	0.000840316	0.00527681	yes	down	3.86	1.8	1.54	0	0	0	2.4	0
ENSMUSG00000025068	Gsto1	glutathione S-transferase omega 1 [Source:MGI Symbol;Acc:MGI:1342273]	0.343	-1.54553	0.000850058	0.0053304	yes	down	4.39	3.44	5.68	0.88	1.36	1.63	4.50333	1.29
ENSMUSG00000032308	Ulk3	unc-51-like kinase 3 [Source:MGI Symbol;Acc:MGI:1918992]	0.257	-1.96214	0.000850537	0.00533083	yes	down	23.08	28.93	10.26	7.09	6.31	6.52	20.7567	6.64
ENSMUSG00000115262	Gm49135	predicted gene, 49135 [Source:MGI Symbol;Acc:MGI:6118546]	0.316	-1.66418	0.00085219	0.00533807	yes	down	3.73	7.16	3.82	1.46	1.11	1.28	4.90333	1.28333
ENSMUSG00000031137	Fgf13	fibroblast growth factor 13 [Source:MGI Symbol;Acc:MGI:109178]	0.125	-3.0034	0.000858052	0.00536864	yes	down	5.2	9.24	3.25	0.68	0	1.4	5.89667	0.693333
ENSMUSG00000022561	Gpaa1	GPI anchor attachment protein 1 [Source:MGI Symbol;Acc:MGI:1202392]	0.199	-2.33004	0.000859116	0.00537011	yes	down	1.36	0.52	1.86	0.25	0.21	0.46	1.24667	0.306667
ENSMUSG00000079055	Slc8a3	solute carrier family 8 (sodium/calcium exchanger), member 3 [Source:MGI Symbol;Acc:MGI:107976]	0.37	-1.43532	0.000873381	0.00544759	yes	down	34.36	30.77	19.22	12.54	11.56	12.17	28.1167	12.09
ENSMUSG00000032925	Itgbl1	integrin, beta-like 1 [Source:MGI Symbol;Acc:MGI:2443439]	3.048	1.60771	0.000889397	0.00553378	yes	up	0.58	0.23	0.36	0.83	1.38	0.76	0.39	0.99
ENSMUSG00000030725	Lipt2	lipoyl(octanoyl) transferase 2 (putative) [Source:MGI Symbol;Acc:MGI:1914414]	0.136	-2.8833	0.000892529	0.00554935	yes	down	1.98	0.57	1	0.08	0.14	0.23	1.18333	0.15
ENSMUSG00000056055	Sag	S-antigen, retina and pineal gland (arrestin) [Source:MGI Symbol;Acc:MGI:98227]	0.427	-1.22797	0.000894034	0.00555616	yes	down	10.48	278.55	113.81	2.85	4.37	5.52	134.28	4.24667
ENSMUSG00000100280	Gm28417	predicted gene 28417 [Source:MGI Symbol;Acc:MGI:5579123]	0.345	-1.53596	0.000905449	0.0056151	yes	down	3.71	5.79	2.84	0.96	0.92	1.86	4.11333	1.24667
ENSMUSG00000027317	Ppp1r14d	protein phosphatase 1, regulatory inhibitor subunit 14D [Source:MGI Symbol;Acc:MGI:1919362]	0.115	-3.11711	0.000909279	0.00563058	yes	down	2.78	1.8	0.99	0.07	0.37	0.07	1.85667	0.17
ENSMUSG00000113955	Gm48168	predicted gene, 48168 [Source:MGI Symbol;Acc:MGI:6097542]	0.335	-1.57743	0.000909712	0.00563058	yes	down	33.65	18.26	11.75	10.5	3.9	3.95	21.22	6.11667
ENSMUSG00000109739	Gm17949	predicted gene, 17949 [Source:MGI Symbol;Acc:MGI:5010134]	0.316	-1.66319	0.000909744	0.00563058	yes	down	84.6	77.11	66.37	50.08	48.25	33.98	76.0267	44.1033
ENSMUSG00000036639	Nudt1	nudix (nucleoside diphosphate linked moiety X)-type motif 1 [Source:MGI Symbol;Acc:MGI:109280]	0.383	-1.38556	0.000914241	0.00565643	yes	down	10.17	9.28	6.71	2.75	3.2	2.55	8.72	2.83333
ENSMUSG00000112364	4930503E24Rik	RIKEN cDNA 4930503E24 gene [Source:MGI Symbol;Acc:MGI:1922280]	0.28	-1.8358	0.000915627	0.00566139	yes	down	107.22	57.35	108.71	72.53	15.6	55.05	91.0933	47.7267
ENSMUSG00000021583	Erap1	endoplasmic reticulum aminopeptidase 1 [Source:MGI Symbol;Acc:MGI:1933403]	0.208	-2.26598	0.000915686	0.00566139	yes	down	63.17	46.46	27.26	8.25	27.54	22.69	45.63	19.4933
ENSMUSG00000095690	Rab11b-ps2	RAB11B, member RAS oncogene family, pseudogene 2 [Source:MGI Symbol;Acc:MGI:3643959]	56.609	5.82297	0.000917368	0.0056698	yes	up	0.04	0	0	0.36	0.46	2.62	0.0133333	1.14667
ENSMUSG00000021983	Atp8a2	ATPase, aminophospholipid transporter-like, class I, type 8A, member 2 [Source:MGI Symbol;Acc:MGI:1354710]	0.402	-1.31488	0.00093006	0.00572817	yes	down	7.36	3.53	11.77	2.32	6.02	5.73	7.55333	4.69
ENSMUSG00000029545	Acads	acyl-Coenzyme A dehydrogenase, short chain [Source:MGI Symbol;Acc:MGI:87868]	0.257	-1.96206	0.0009348	0.00575334	yes	down	20.77	26.27	18.97	8.97	8.94	6.71	22.0033	8.20667
ENSMUSG00000107142	4930566F21Rik	RIKEN cDNA 4930566F21 gene [Source:MGI Symbol;Acc:MGI:1923094]	0.377	-1.40581	0.000937257	0.00576588	yes	down	23.35	14.09	18.23	0.81	38.59	5.6	18.5567	15
ENSMUSG00000031166	Wdr13	WD repeat domain 13 [Source:MGI Symbol;Acc:MGI:1914661]	2.256	1.17375	0.000937491	0.00576588	yes	up	0.64	0.44	0.9	1.27	1.38	1.05	0.66	1.23333
ENSMUSG00000032773	Chrm1	cholinergic receptor, muscarinic 1, CNS [Source:MGI Symbol;Acc:MGI:88396]	0.384	-1.38103	0.000938936	0.00576873	yes	down	199.41	89.47	156.57	111.89	80.68	121.08	148.483	104.55
ENSMUSG00000112858	Rnf212b	ring finger protein 212B [Source:MGI Symbol;Acc:MGI:5589964]	0.343	-1.54299	0.000940238	0.00577472	yes	down	16.1	53.46	61.02	23.07	3.97	18.36	43.5267	15.1333
ENSMUSG00000006356	Crip2	cysteine rich protein 2 [Source:MGI Symbol;Acc:MGI:1915587]	0.455	-1.13565	0.000945467	0.00580279	yes	down	11.73	4.77	10.22	4.19	3.69	2.5	8.90667	3.46
ENSMUSG00000042655	Shisal2b	shisa like 2B [Source:MGI Symbol;Acc:MGI:1925053]	0.097	-3.35896	0.000946077	0.00580451	yes	down	4.37	3.13	1.41	0.16	0.31	0.3	2.97	0.256667
ENSMUSG00000029346	Srrd	SRR1 domain containing [Source:MGI Symbol;Acc:MGI:1917368]	0.312	-1.6785	0.000949559	0.00582183	yes	down	5.61	2.28	5.59	1.82	1.53	0.79	4.49333	1.38
ENSMUSG00000087389	Gm15592	predicted gene 15592 [Source:MGI Symbol;Acc:MGI:3783039]	0.218	-2.20008	0.000970202	0.00594013	yes	down	30.2	34.85	21.74	4.17	10.33	2.19	28.93	5.56333
ENSMUSG00000037020	Wdr62	WD repeat domain 62 [Source:MGI Symbol;Acc:MGI:1923696]	0.228	-2.13345	0.000979439	0.00599252	yes	down	42.19	221.91	57.66	26.91	0.31	0.34	107.253	9.18667
ENSMUSG00000032352	Lrrc1	leucine rich repeat containing 1 [Source:MGI Symbol;Acc:MGI:2442313]	0.408	-1.29171	0.000984303	0.00601058	yes	down	124.18	181.76	152.02	24.04	73.07	123.7	152.653	73.6033
ENSMUSG00000015968	Cacna1d	calcium channel, voltage-dependent, L type, alpha 1D subunit [Source:MGI Symbol;Acc:MGI:88293]	0.493	-1.02113	0.000987397	0.00602241	yes	down	68.78	121.49	89.6	19.72	66.76	43.97	93.29	43.4833
ENSMUSG00000049932	H2ax	H2A.X variant histone [Source:MGI Symbol;Acc:MGI:102688]	0.318	-1.65101	0.000989575	0.0060336	yes	down	15.21	2.8	15.29	1.27	4.12	3.34	11.1	2.91
ENSMUSG00000026080	Chst10	carbohydrate sulfotransferase 10 [Source:MGI Symbol;Acc:MGI:2138283]	0.383	-1.3838	0.000990921	0.00603972	yes	down	1.28	0.96	0.97	0.51	0.43	0.41	1.07	0.45
ENSMUSG00000105237	Gm42580	predicted gene 42580 [Source:MGI Symbol;Acc:MGI:5662717]	0.373	-1.42402	0.00099405	0.0060567	yes	down	150.02	183.36	240.26	249.99	84.28	121.21	191.213	151.827
ENSMUSG00000026728	Vim	vimentin [Source:MGI Symbol;Acc:MGI:98932]	16.796	4.07008	0.000996549	0.00606773	yes	up	0	0.14	0.15	1.03	0.17	0.51	0.0966667	0.57
ENSMUSG00000020918	Kat2a	K(lysine) acetyltransferase 2A [Source:MGI Symbol;Acc:MGI:1343101]	0.413	-1.27608	0.000998413	0.00607698	yes	down	1.9	1.24	2.88	0.8	0.64	0.61	2.00667	0.683333
ENSMUSG00000022636	Alcam	activated leukocyte cell adhesion molecule [Source:MGI Symbol;Acc:MGI:1313266]	54.203	5.76029	0.00100376	0.00610107	yes	up	0	0	0	0.02	0.06	0.16	0	0.08
ENSMUSG00000108417	Gm30928	predicted gene, 30928 [Source:MGI Symbol;Acc:MGI:5590087]	0.165	-2.59967	0.00101576	0.00616767	yes	down	7	2.74	3.16	0.83	0.54	0.88	4.3	0.75
ENSMUSG00000117953	Gm50264	predicted gene, 50264 [Source:MGI Symbol;Acc:MGI:6303088]	0.382	-1.38662	0.00102237	0.00619927	yes	down	22.91	10.05	11.19	6.54	5.24	3.7	14.7167	5.16
ENSMUSG00000028528	Dnajc6	DnaJ heat shock protein family (Hsp40) member C6 [Source:MGI Symbol;Acc:MGI:1919935]	0.047	-4.42401	0.00102345	0.00620365	yes	down	0.56	0.24	0.09	0.01	0.01	0	0.296667	0.00666667
ENSMUSG00000104292	Gm38042	predicted gene, 38042 [Source:MGI Symbol;Acc:MGI:5611270]	0.048	-4.36861	0.00102569	0.00621509	yes	down	0.24	0.16	0.14	0.01	0.01	0	0.18	0.00666667
ENSMUSG00000027790	Sis	sucrase isomaltase (alpha-glucosidase) [Source:MGI Symbol;Acc:MGI:1917233]	0.278	-1.84631	0.00102847	0.00622984	yes	down	0.41	1.19	0.6	0.16	0.09	0.28	0.733333	0.176667
ENSMUSG00000108383	Gm6567	predicted gene 6567 [Source:MGI Symbol;Acc:MGI:3779609]	0.457	-1.1297	0.00104734	0.00632676	yes	down	5.8	6.36	5.5	1.72	2.86	2.75	5.88667	2.44333
ENSMUSG00000109342	Gm32983	predicted gene, 32983 [Source:MGI Symbol;Acc:MGI:5592142]	0.339	-1.56093	0.00105285	0.00635352	yes	down	12.14	9.5	11.66	2.26	4.33	4.22	11.1	3.60333
ENSMUSG00000007080	Pole	polymerase (DNA directed), epsilon [Source:MGI Symbol;Acc:MGI:1196391]	0.258	-1.95579	0.00106101	0.006394	yes	down	2.57	2.15	0.96	0.79	0.05	0.33	1.89333	0.39
ENSMUSG00000052105	Mtcl1	microtubule crosslinking factor 1 [Source:MGI Symbol;Acc:MGI:1915867]	0.244	-2.03422	0.00106258	0.00640125	yes	down	15.69	8.31	12.86	3.12	5.68	1.35	12.2867	3.38333
ENSMUSG00000028777	Gnat3	guanine nucleotide binding protein, alpha transducing 3 [Source:MGI Symbol;Acc:MGI:3588268]	0.459	-1.12218	0.00106668	0.00642157	yes	down	34.02	50.73	33.99	14.39	14.29	29.35	39.58	19.3433
ENSMUSG00000059981	Taok2	TAO kinase 2 [Source:MGI Symbol;Acc:MGI:1915919]	0.5	-1.001	0.00106851	0.00642818	yes	down	6.89	6.77	11.2	3.76	4.75	2.66	8.28667	3.72333
ENSMUSG00000041423	Paqr6	progestin and adipoQ receptor family member VI [Source:MGI Symbol;Acc:MGI:1916207]	0.467	-1.0995	0.00107666	0.00647504	yes	down	21.13	7.98	18.62	5.78	5.06	7.57	15.91	6.13667
ENSMUSG00000096732	Gm8897	predicted gene 8897 [Source:MGI Symbol;Acc:MGI:3779819]	2.105	1.07397	0.00107734	0.00647688	yes	up	12.65	8.21	8.21	23.87	19.56	9.65	9.69	17.6933
ENSMUSG00000031822	Gse1	genetic suppressor element 1, coiled-coil protein [Source:MGI Symbol;Acc:MGI:1098275]	2.066	1.04662	0.0010785	0.00647947	yes	up	13.9	4.52	9.53	17.44	19.51	18.46	9.31667	18.47
ENSMUSG00000001348	Acp5	acid phosphatase 5, tartrate resistant [Source:MGI Symbol;Acc:MGI:87883]	0.469	-1.09387	0.001085	0.00651186	yes	down	9.17	4.44	8.39	3.26	3.17	2.2	7.33333	2.87667
ENSMUSG00000054708	Ankrd24	ankyrin repeat domain 24 [Source:MGI Symbol;Acc:MGI:1890394]	0.232	-2.10972	0.00108678	0.00652029	yes	down	3.89	1.78	3.82	0.13	0.41	0.68	3.16333	0.406667
ENSMUSG00000096678	Trav9-4	T cell receptor alpha variable 9-4 [Source:MGI Symbol;Acc:MGI:3702135]	0.047	-4.42541	0.00109227	0.00654212	yes	down	7.46	5.16	2.69	0	0	0.61	5.10333	0.203333
ENSMUSG00000077693	Gm25345	predicted gene, 25345 [Source:MGI Symbol;Acc:MGI:5455122]	0.023	-5.46267	0.00110383	0.00660912	yes	down	3.08	6.03	5.64	0	0	0	4.91667	0
ENSMUSG00000021203	Otub2	OTU domain, ubiquitin aldehyde binding 2 [Source:MGI Symbol;Acc:MGI:1915399]	0.391	-1.35373	0.00111078	0.00664394	yes	down	3.63	1.53	2.52	0.56	0.77	1.15	2.56	0.826667
ENSMUSG00000039230	Tbcd	tubulin-specific chaperone d [Source:MGI Symbol;Acc:MGI:1919686]	0.189	-2.40696	0.00111414	0.00665945	yes	down	1.14	1.25	2.59	0.29	0.05	1.3	1.66	0.546667
ENSMUSG00000071519	Prss3	protease, serine 3 [Source:MGI Symbol;Acc:MGI:102758]	0.356	-1.48945	0.00111662	0.00666985	yes	down	6.79	4.66	6.71	2.33	1.47	1.94	6.05333	1.91333
ENSMUSG00000001751	Naglu	alpha-N-acetylglucosaminidase (Sanfilippo disease IIIB) [Source:MGI Symbol;Acc:MGI:1351641]	0.257	-1.96023	0.00111835	0.00667562	yes	down	4.06	4.78	2.65	0.79	0.49	0.1	3.83	0.46
ENSMUSG00000008604	Ubqln4	ubiquilin 4 [Source:MGI Symbol;Acc:MGI:2150152]	0.299	-1.74183	0.00111902	0.00667693	yes	down	1.03	0.71	0.66	0.21	0.78	0.2	0.8	0.396667
ENSMUSG00000020886	Dlg4	discs large MAGUK scaffold protein 4 [Source:MGI Symbol;Acc:MGI:1277959]	0.287	-1.79855	0.00111932	0.00667693	yes	down	0.4	0.24	0.59	0.09	0.11	0.09	0.41	0.0966667
ENSMUSG00000040722	Scamp5	secretory carrier membrane protein 5 [Source:MGI Symbol;Acc:MGI:1928948]	0.226	-2.14619	0.00112829	0.00672588	yes	down	4.68	0.78	1.03	0.24	0.28	0.25	2.16333	0.256667
ENSMUSG00000028743	Akr7a5	aldo-keto reductase family 7, member A5 (aflatoxin aldehyde reductase) [Source:MGI Symbol;Acc:MGI:107796]	0.253	-1.98509	0.00113022	0.00673383	yes	down	2.64	1.43	3.36	0.43	0.96	0.21	2.47667	0.533333
ENSMUSG00000034105	Meak7	MTOR associated protein , eak-7 homolog [Source:MGI Symbol;Acc:MGI:1921597]	0.069	-3.86515	0.00114359	0.00680096	yes	down	0.36	0.18	0.49	0.04	0.02	0	0.343333	0.02
ENSMUSG00000029547	Ints1	integrator complex subunit 1 [Source:MGI Symbol;Acc:MGI:1915760]	0.131	-2.93424	0.00114755	0.00682224	yes	down	0.83	0.71	1.36	0.1	0.04	0.1	0.966667	0.08
ENSMUSG00000027983	Cyp2u1	cytochrome P450, family 2, subfamily u, polypeptide 1 [Source:MGI Symbol;Acc:MGI:1918769]	0.357	-1.4845	0.00115429	0.00685307	yes	down	2.06	1.62	2.14	0.72	0.51	0.6	1.94	0.61
ENSMUSG00000019986	Ahi1	Abelson helper integration site 1 [Source:MGI Symbol;Acc:MGI:87971]	0.431	-1.21526	0.0011591	0.00687699	yes	down	84.77	46.77	62.2	4.16	19.47	1.37	64.58	8.33333
ENSMUSG00000112872	Gm47058	predicted gene, 47058 [Source:MGI Symbol;Acc:MGI:6095767]	4.333	2.11539	0.00116093	0.00688319	yes	up	0.31	0.19	1.25	2.35	1.47	2.43	0.583333	2.08333
ENSMUSG00000027457	Snph	syntaphilin [Source:MGI Symbol;Acc:MGI:2139270]	0.291	-1.78338	0.00117066	0.00692463	yes	down	0.59	0.47	0.88	0.47	0.3	0.31	0.646667	0.36
ENSMUSG00000028459	Cd72	CD72 antigen [Source:MGI Symbol;Acc:MGI:88345]	0.32	-1.64379	0.00118047	0.00697794	yes	down	0.82	1.44	1.67	0.41	0.28	0.38	1.31	0.356667
ENSMUSG00000018844	Fndc8	fibronectin type III domain containing 8 [Source:MGI Symbol;Acc:MGI:1926169]	0.079	-3.66872	0.00119278	0.00702949	yes	down	41.58	46.93	10.13	9.02	0	6.66	32.88	5.22667
ENSMUSG00000038976	Ppp1r9b	protein phosphatase 1, regulatory subunit 9B [Source:MGI Symbol;Acc:MGI:2387581]	0.313	-1.67797	0.00120086	0.00707478	yes	down	1.03	0.79	1.24	0.15	0.25	0.36	1.02	0.253333
[truncated: 628 more rows]
